# Supplementary material for: N-Benzyl-9-isopropyl-9H-purin-6-amine
Source: Acta Crystallogr Sect E Struct Rep Online. 2013 May 25;69(Pt 6):o954–5. doi: 10.1107/S1600536813013500 (PMC3685095; doi:10.1107/S1600536813013500)
Supplement: Supplementary file 1 [file e-69-0o954-sup1.cif]

##############################################################################
#                                                                            #
# This CIF contains the data in a paper accepted for publication in          #
# Acta Crystallographica Section E. It conforms to the requirements of       #
# Notes for Authors for Acta Crystallographica Section E, and has been       #
# peer reviewed under the auspices of the IUCr Commission on Journals.       #
#                                                                            #
# Full details of the Crystallographic Information File format               #
# are given in the paper "The Crystallographic Information File (CIF):       #
# a New Standard Archive File for Crystallography" by S. R. Hall, F. H.      #
# Allen and I. D. Brown [Acta Cryst. (1991), A47, 655-685].                  #
#                                                                            #
# The current version of the core CIF dictionary is obtainable from          #
# ftp://ftp.iucr.org/pub/cif_core.dic.                                       #
#                                                                            #
# Software is freely available for graphical display of the structure(s)     #
# in this CIF. For information consult the CIF software page                 #
# http://www.iucr.org/resources/cif/software.                                #
#                                                                            #
# This file may be used for bona fide research purposes within the           #
# scientific community so long as proper attribution is given to the journal # 
# article from which it was obtained.                                        #
#                                                                            #
##############################################################################
data_global
_audit_creation_method     'form.cif (version 2.0)'
_journal_data_validation_number     ?
_journal_date_recd_electronic     2013-05-06
_journal_date_accepted     2013-05-16
_journal_name_full     'Acta Crystallographica, Section E'
_journal_year     2013
_journal_volume     69
_journal_issue      6
_journal_page_first     o954
_journal_page_last     o955
_journal_paper_category     QO
_journal_paper_doi     10.1107/S1600536813013500
_journal_coeditor_code     PK2482
_publ_contact_author_name     'Robert V\'icha'
_publ_contact_author_address
;
 Department of Chemistry
 Faculty of Technology
 Tomas Bata University in Zlin
 Nam. T. G. Masaryka 275
 Zlin 762 72, Czech Republic
;
_publ_contact_author_email     rvicha@ft.utb.cz
_publ_contact_author_fax     '+420 576 031 560'
_publ_contact_author_phone     '+420 576 031 103'
_publ_section_title
;
<i>N</i>-Benzyl-9-isopropyl-9<i>H</i>-purin-6-amine
;
loop_
    _publ_author_name
    _publ_author_footnote
    _publ_author_address
    'Gergela, David' .
;
Department of Chemistry
Faculty of Technology
Tomas Bata University in Zlin
N\'am. T. G. Masaryka 275
Zl\'in 762 72, Czech Republic
;
    'Rouchal, Michal' .
;
Department of Chemistry
Faculty of Technology
Tomas Bata University in Zlin
N\'am. T. G. Masaryka 275
Zl\'in 762 72, Czech Republic
;
    'Barto\<s, Peter' .
;
Department of Chemistry
Faculty of Science
Masaryk University
Kamenice 5
Brno-Bohunice 625 00, Czech Republic
;
    'V\'icha, Robert' .
;
Department of Chemistry
Faculty of Technology
Tomas Bata University in Zlin
N\'am. T. G. Masaryka 275
Zl\'in 762 72, Czech Republic
;
data_I
_chemical_name_systematic
;
<i>N</i>-Benzyl-9-isopropyl-9<i>H</i>-purin-6-amine
;
_chemical_name_common     ?
_chemical_formula_moiety     'C15 H17 N5'
_chemical_formula_sum     'C15 H17 N5'
_chemical_formula_structural     'C15 H17 N5'
_chemical_formula_analytical     'C15 H17 N5'
_chemical_formula_iupac     'C15 H17 N5'
_chemical_formula_weight     267.34
_chemical_melting_point     390
_symmetry_cell_setting     monoclinic
_symmetry_space_group_name_H-M     'P 21/c'
_symmetry_space_group_name_Hall     '-P 2ybc'
loop_
    _symmetry_equiv_pos_as_xyz
    'x, y, z'
    '-x, y+1/2, -z+1/2'
    '-x, -y, -z'
    'x, -y-1/2, z-1/2'
_cell_length_a     12.9926(5)
_cell_length_b     21.1673(7)
_cell_length_c     11.2622(6)
_cell_angle_alpha     90.00
_cell_angle_beta     114.274(5)
_cell_angle_gamma     90.00
_cell_volume     2823.5(2)
_cell_formula_units_Z     8
_cell_measurement_reflns_used     6488
_cell_measurement_theta_min     2.88
_cell_measurement_theta_max     27.29
_cell_measurement_temperature     120(2)
_exptl_crystal_description     pyramid
_exptl_crystal_colour     colourless
_exptl_crystal_size_max     0.50
_exptl_crystal_size_mid     0.38
_exptl_crystal_size_min     0.20
_exptl_crystal_size_rad     ?
_exptl_crystal_density_diffrn     1.258
_exptl_crystal_density_meas     ?
_exptl_crystal_density_method     'not measured'
_exptl_crystal_F_000     1136
_exptl_absorpt_coefficient_mu     0.080
_exptl_absorpt_correction_type     multi-scan
_exptl_absorpt_process_details     '(CrysAlis RED; Oxford Diffraction, 2009)'
_exptl_absorpt_correction_T_min     0.94189
_exptl_absorpt_correction_T_max     1.00000
_exptl_special_details     ?
_diffrn_ambient_temperature     120(2)
_diffrn_radiation_type     'MoK\a'
_diffrn_radiation_wavelength     0.71073
_diffrn_radiation_source     'Enhance (Mo) X-ray Source'
_diffrn_radiation_monochromator     'graphite'
_diffrn_measurement_device_type     'Oxford Diffraction Xcalibur (Sapphire2)'
_diffrn_measurement_method     '\w scan'
_diffrn_detector_area_resol_mean     8.4353
_diffrn_reflns_number     21460
_diffrn_reflns_av_R_equivalents     0.0347
_diffrn_reflns_av_sigmaI/netI     0.0534
_diffrn_reflns_theta_min     3.26
_diffrn_reflns_theta_max     25.00
_diffrn_reflns_theta_full     25.00
_diffrn_measured_fraction_theta_max     0.998
_diffrn_measured_fraction_theta_full     0.998
_diffrn_reflns_limit_h_min     -15
_diffrn_reflns_limit_h_max     15
_diffrn_reflns_limit_k_min     -25
_diffrn_reflns_limit_k_max     23
_diffrn_reflns_limit_l_min     -13
_diffrn_reflns_limit_l_max     10
_diffrn_reflns_reduction_process     ?
_diffrn_standards_number     0
_diffrn_standards_interval_count     .
_diffrn_standards_interval_time     .
_diffrn_standards_decay_%     ?
loop_
    _diffrn_standard_refln_index_h
    _diffrn_standard_refln_index_k
    _diffrn_standard_refln_index_l
    ? ? ?
_refine_special_details
;
Refinement of <i>F</i>^2^ against ALL reflections. The weighted <i>R</i>-factor
<i>wR</i> and goodness of fit <i>S</i> are based on <i>F</i>^2^, conventional
<i>R</i>-factors <i>R</i> are based on <i>F</i>, with <i>F</i> set to zero for
negative <i>F</i>^2^. The threshold expression of <i>F</i>^2^ >
2\s(<i>F</i>^2^) is used only for calculating <i>R</i>-factors(gt) <i>etc</i>.
and is not relevant to the choice of reflections for refinement.
<i>R</i>-factors based on <i>F</i>^2^ are statistically about twice as large
as those based on <i>F</i>, and <i>R</i>- factors based on ALL data will be
even larger.
;
_reflns_number_total     4972
_reflns_number_gt     3280
_reflns_threshold_expression     I>2\s(I)
_refine_ls_structure_factor_coef     Fsqd
_refine_ls_matrix_type     full
_refine_ls_R_factor_all     0.0552
_refine_ls_R_factor_gt     0.0293
_refine_ls_wR_factor_gt     0.0546
_refine_ls_wR_factor_ref     0.0575
_refine_ls_goodness_of_fit_all     ?
_refine_ls_goodness_of_fit_ref     0.829
_refine_ls_restrained_S_all     0.829
_refine_ls_restrained_S_obs     ?
_refine_ls_number_reflns     4972
_refine_ls_number_parameters     373
_refine_ls_number_restraints     0
_refine_ls_number_constraints     ?
_refine_ls_hydrogen_treatment     mixed
_refine_ls_weighting_scheme     calc
_refine_ls_weighting_details
                 'calc w=1/[\s^2^(Fo^2^)+(0.0275P)^2^] where P=(Fo^2^+2Fc^2^)/3'
_refine_ls_shift/su_max     0.001
_refine_ls_shift/su_mean     0.000
_refine_diff_density_max     0.128
_refine_diff_density_min     -0.159
_refine_ls_extinction_method     none
_refine_ls_extinction_coef     ?
_refine_ls_abs_structure_details     ?
_refine_ls_abs_structure_Flack     ?
_refine_ls_abs_structure_Rogers     ?
loop_
    _atom_type_symbol
    _atom_type_description
    _atom_type_scat_dispersion_real
    _atom_type_scat_dispersion_imag
    _atom_type_scat_source
    'C' 'C' 0.0033 0.0016
                         'International Tables Vol C Tables 4.2.6.8 and 6.1.1.4'
    'H' 'H' 0.0000 0.0000
                         'International Tables Vol C Tables 4.2.6.8 and 6.1.1.4'
    'N' 'N' 0.0061 0.0033
                         'International Tables Vol C Tables 4.2.6.8 and 6.1.1.4'
    'F' 'F' 0.0171 0.0103
                         'International Tables Vol C Tables 4.2.6.8 and 6.1.1.4'
_computing_data_collection     'CrysAlis CCD (Oxford Diffraction, 2009)'
_computing_cell_refinement     'CrysAlis RED (Oxford Diffraction, 2009)'
_computing_data_reduction     'CrysAlis RED (Oxford Diffraction, 2009)'
_computing_structure_solution     'SHELXS97 (Sheldrick, 2008)'
_computing_structure_refinement     'SHELXL97 (Sheldrick, 2008)'
_computing_molecular_graphics
 'ORTEP-3 for Windows (Farrugia, 2012) and Mercury (Macrae <i>et al.</i>, 2008)'
_computing_publication_material     'SHELXL97 (Sheldrick, 2008)'
loop_
    _atom_site_type_symbol
    _atom_site_label
    _atom_site_fract_x
    _atom_site_fract_y
    _atom_site_fract_z
    _atom_site_U_iso_or_equiv
    _atom_site_adp_type
    _atom_site_calc_flag
    _atom_site_refinement_flags
    _atom_site_occupancy
    _atom_site_symmetry_multiplicity
    _atom_site_disorder_assembly
    _atom_site_disorder_group
    N N1 0.48434(8) 0.47471(5) 0.65985(10) 0.0260(3) Uani d . 1 1 . .
    N N2 0.35401(8) 0.55081(5) 0.51464(10) 0.0262(3) Uani d . 1 1 . .
    N N3 0.61994(8) 0.62964(5) 0.66899(10) 0.0313(3) Uani d . 1 1 . .
    N N4 0.44524(8) 0.65164(5) 0.51961(10) 0.0263(3) Uani d . 1 1 . .
    N N5 0.67119(9) 0.49857(5) 0.79188(10) 0.0265(3) Uani d . 1 1 . .
    C C1 0.57003(10) 0.51658(6) 0.70266(12) 0.0241(3) Uani d . 1 1 . .
    C C2 0.38440(10) 0.49452(6) 0.57007(12) 0.0279(3) Uani d . 1 1 . .
    H H2 0.3265 0.4634 0.5419 0.033 Uiso calc R 1 1 . .
    C C3 0.44264(10) 0.59076(6) 0.55935(12) 0.0235(3) Uani d . 1 1 . .
    C C4 0.54997(10) 0.57782(6) 0.65076(11) 0.0235(3) Uani d . 1 1 . .
    C C5 0.55292(10) 0.67225(6) 0.58899(12) 0.0324(3) Uani d . 1 1 . .
    H H5 0.5775 0.7136 0.5804 0.039 Uiso calc R 1 1 . .
    C C6 0.34853(10) 0.68646(6) 0.42406(12) 0.0264(3) Uani d . 1 1 . .
    H H6 0.2996 0.6553 0.3584 0.032 Uiso calc R 1 1 . .
    C C7 0.38698(11) 0.73471(7) 0.35260(13) 0.0440(4) Uani d . 1 1 . .
    H H7A 0.4339 0.7141 0.3146 0.066 Uiso calc R 1 1 . .
    H H7B 0.4310 0.7676 0.4136 0.066 Uiso calc R 1 1 . .
    H H7C 0.3210 0.7538 0.2831 0.066 Uiso calc R 1 1 . .
    C C8 0.27902(11) 0.71513(6) 0.48996(13) 0.0374(4) Uani d . 1 1 . .
    H H8A 0.2602 0.6824 0.5394 0.056 Uiso calc R 1 1 . .
    H H8B 0.2093 0.7329 0.4239 0.056 Uiso calc R 1 1 . .
    H H8C 0.3224 0.7487 0.5493 0.056 Uiso calc R 1 1 . .
    C C9 0.69743(10) 0.43519(6) 0.84296(12) 0.0275(3) Uani d . 1 1 . .
    H H9A 0.7664 0.4207 0.8340 0.033 Uiso calc R 1 1 . .
    H H9B 0.6349 0.4068 0.7898 0.033 Uiso calc R 1 1 . .
    C C10 0.71588(10) 0.42924(6) 0.98378(12) 0.0226(3) Uani d . 1 1 . .
    C C11 0.65661(10) 0.46597(6) 1.03600(13) 0.0289(3) Uani d . 1 1 . .
    H H11 0.6031 0.4958 0.9824 0.035 Uiso calc R 1 1 . .
    C C12 0.67436(11) 0.45977(7) 1.16490(13) 0.0369(4) Uani d . 1 1 . .
    H H12 0.6325 0.4850 1.1992 0.044 Uiso calc R 1 1 . .
    C C13 0.75233(11) 0.41715(7) 1.24409(14) 0.0381(4) Uani d . 1 1 . .
    H H13 0.7646 0.4131 1.3329 0.046 Uiso calc R 1 1 . .
    C C14 0.81238(11) 0.38046(6) 1.19388(14) 0.0363(4) Uani d . 1 1 . .
    H H14 0.8666 0.3511 1.2481 0.044 Uiso calc R 1 1 . .
    C C15 0.79357(10) 0.38652(6) 1.06441(13) 0.0289(3) Uani d . 1 1 . .
    H H15 0.8349 0.3608 1.0302 0.035 Uiso calc R 1 1 . .
    N N21 1.00117(8) 0.72864(5) 0.95195(10) 0.0239(3) Uani d . 1 1 . .
    N N22 1.08432(8) 0.68113(5) 1.16590(9) 0.0236(3) Uani d . 1 1 . .
    N N23 0.87221(8) 0.57374(5) 0.96305(10) 0.0279(3) Uani d . 1 1 . .
    N N24 0.99893(8) 0.57966(5) 1.17200(10) 0.0256(3) Uani d . 1 1 . .
    N N25 0.85603(9) 0.68204(5) 0.77541(10) 0.0260(3) Uani d . 1 1 . .
    C C21 0.92837(9) 0.68029(6) 0.90160(12) 0.0220(3) Uani d . 1 1 . .
    C C22 1.07258(10) 0.72557(6) 1.07788(12) 0.0252(3) Uani d . 1 1 . .
    H H22 1.1224 0.7605 1.1090 0.030 Uiso calc R 1 1 . .
    C C23 1.01033(9) 0.63394(6) 1.11174(12) 0.0214(3) Uani d . 1 1 . .
    C C24 0.93237(9) 0.62980(6) 0.98385(12) 0.0215(3) Uani d . 1 1 . .
    C C25 0.91468(10) 0.54632(6) 1.07785(13) 0.0310(3) Uani d . 1 1 . .
    H H25 0.8889 0.5066 1.0940 0.037 Uiso calc R 1 1 . .
    C C26 1.05832(10) 0.56472(6) 1.31163(12) 0.0297(3) Uani d . 1 1 . .
    H H26 1.1349 0.5846 1.3442 0.036 Uiso calc R 1 1 . .
    C C27 1.07405(11) 0.49430(6) 1.33211(13) 0.0417(4) Uani d . 1 1 . .
    H H27A 1.1117 0.4776 1.2791 0.063 Uiso calc R 1 1 . .
    H H27B 1.0002 0.4740 1.3062 0.063 Uiso calc R 1 1 . .
    H H27C 1.1204 0.4856 1.4243 0.063 Uiso calc R 1 1 . .
    C C28 0.99545(12) 0.59390(7) 1.38523(14) 0.0486(4) Uani d . 1 1 . .
    H H28A 0.9907 0.6397 1.3718 0.073 Uiso calc R 1 1 . .
    H H28B 1.0358 0.5847 1.4783 0.073 Uiso calc R 1 1 . .
    H H28C 0.9192 0.5761 1.3532 0.073 Uiso calc R 1 1 . .
    C C29 0.85268(10) 0.73381(6) 0.68906(12) 0.0278(3) Uani d . 1 1 . .
    H H29A 0.8387 0.7163 0.6023 0.033 Uiso calc R 1 1 . .
    H H29B 0.9275 0.7546 0.7232 0.033 Uiso calc R 1 1 . .
    C C30 0.76355(10) 0.78312(6) 0.67322(12) 0.0246(3) Uani d . 1 1 . .
    C C31 0.73658(10) 0.79940(6) 0.77588(13) 0.0307(3) Uani d . 1 1 . .
    H H31 0.7761 0.7802 0.8586 0.037 Uiso calc R 1 1 . .
    C C32 0.65295(11) 0.84318(6) 0.75992(14) 0.0376(4) Uani d . 1 1 . .
    H H32 0.6350 0.8537 0.8312 0.045 Uiso calc R 1 1 . .
    C C33 0.59581(12) 0.87150(6) 0.64080(16) 0.0429(4) Uani d . 1 1 . .
    H H33 0.5379 0.9013 0.6295 0.051 Uiso calc R 1 1 . .
    C C34 0.62262(11) 0.85664(6) 0.53779(15) 0.0405(4) Uani d . 1 1 . .
    H H34 0.5840 0.8766 0.4558 0.049 Uiso calc R 1 1 . .
    C C35 0.70600(10) 0.81253(6) 0.55402(13) 0.0321(3) Uani d . 1 1 . .
    H H35 0.7240 0.8023 0.4827 0.038 Uiso calc R 1 1 . .
    H H5N 0.7264(11) 0.5272(6) 0.8262(12) 0.037(4) Uiso d . 1 1 . .
    H H25N 0.7954(10) 0.6558(6) 0.7491(12) 0.037(4) Uiso d . 1 1 . .
loop_
    _atom_site_aniso_label
    _atom_site_aniso_U_11
    _atom_site_aniso_U_22
    _atom_site_aniso_U_33
    _atom_site_aniso_U_12
    _atom_site_aniso_U_13
    _atom_site_aniso_U_23
    N1 0.0217(6) 0.0304(6) 0.0255(6) -0.0021(5) 0.0093(5) -0.0038(5)
    N2 0.0209(6) 0.0308(7) 0.0259(7) -0.0027(5) 0.0087(5) -0.0041(5)
    N3 0.0241(6) 0.0316(7) 0.0299(7) -0.0035(5) 0.0026(5) 0.0040(6)
    N4 0.0201(6) 0.0298(7) 0.0243(6) 0.0000(5) 0.0043(5) 0.0002(5)
    N5 0.0222(6) 0.0272(7) 0.0248(7) -0.0012(5) 0.0045(5) 0.0000(5)
    C1 0.0220(7) 0.0327(8) 0.0194(8) -0.0008(6) 0.0103(6) -0.0048(6)
    C2 0.0223(7) 0.0328(8) 0.0292(8) -0.0045(6) 0.0114(6) -0.0062(7)
    C3 0.0206(7) 0.0300(8) 0.0204(8) -0.0003(6) 0.0090(6) -0.0034(6)
    C4 0.0213(7) 0.0280(8) 0.0198(8) -0.0021(6) 0.0072(6) -0.0017(6)
    C5 0.0236(7) 0.0333(8) 0.0328(9) -0.0048(6) 0.0042(6) 0.0021(7)
    C6 0.0214(7) 0.0328(8) 0.0201(8) 0.0026(6) 0.0036(6) -0.0001(6)
    C7 0.0321(8) 0.0602(11) 0.0350(9) 0.0074(7) 0.0092(7) 0.0188(8)
    C8 0.0387(8) 0.0418(9) 0.0317(9) 0.0115(7) 0.0144(7) 0.0023(7)
    C9 0.0248(7) 0.0263(8) 0.0299(8) 0.0037(6) 0.0097(6) -0.0034(6)
    C10 0.0199(7) 0.0197(7) 0.0274(8) -0.0027(6) 0.0089(6) -0.0033(6)
    C11 0.0247(7) 0.0306(8) 0.0298(9) 0.0048(6) 0.0097(6) 0.0000(7)
    C12 0.0360(8) 0.0450(10) 0.0338(9) 0.0042(7) 0.0186(7) -0.0038(7)
    C13 0.0426(9) 0.0442(9) 0.0302(9) -0.0042(7) 0.0176(7) 0.0040(7)
    C14 0.0370(8) 0.0307(9) 0.0387(10) 0.0045(7) 0.0132(7) 0.0126(7)
    C15 0.0289(7) 0.0216(8) 0.0379(9) 0.0034(6) 0.0154(7) 0.0014(6)
    N21 0.0202(6) 0.0243(6) 0.0270(7) 0.0002(5) 0.0094(5) -0.0011(5)
    N22 0.0202(5) 0.0251(6) 0.0251(6) -0.0022(5) 0.0090(5) -0.0015(5)
    N23 0.0248(6) 0.0261(6) 0.0273(7) -0.0031(5) 0.0050(5) 0.0033(5)
    N24 0.0201(6) 0.0278(6) 0.0231(6) -0.0041(5) 0.0029(5) 0.0037(5)
    N25 0.0223(6) 0.0270(7) 0.0245(7) -0.0016(5) 0.0054(5) 0.0042(5)
    C21 0.0164(6) 0.0249(7) 0.0256(8) 0.0030(6) 0.0097(6) -0.0019(6)
    C22 0.0206(7) 0.0256(8) 0.0301(8) -0.0015(6) 0.0112(6) -0.0043(7)
    C23 0.0168(6) 0.0228(7) 0.0246(8) 0.0011(5) 0.0086(6) 0.0005(6)
    C24 0.0173(6) 0.0224(7) 0.0235(8) 0.0001(5) 0.0071(6) 0.0006(6)
    C25 0.0251(7) 0.0281(8) 0.0323(9) -0.0071(6) 0.0043(7) 0.0045(7)
    C26 0.0228(7) 0.0369(9) 0.0226(8) -0.0038(6) 0.0023(6) 0.0069(6)
    C27 0.0379(8) 0.0416(9) 0.0370(9) 0.0032(7) 0.0065(7) 0.0145(7)
    C28 0.0530(10) 0.0584(11) 0.0321(9) 0.0091(8) 0.0151(8) 0.0064(8)
    C29 0.0286(7) 0.0310(8) 0.0243(8) 0.0016(6) 0.0114(6) 0.0043(6)
    C30 0.0228(7) 0.0248(8) 0.0260(8) -0.0036(6) 0.0099(6) 0.0011(6)
    C31 0.0299(7) 0.0313(8) 0.0298(8) -0.0023(6) 0.0111(7) 0.0000(7)
    C32 0.0374(8) 0.0327(9) 0.0488(10) 0.0000(7) 0.0238(8) -0.0045(8)
    C33 0.0343(8) 0.0288(9) 0.0654(12) 0.0067(7) 0.0203(8) 0.0028(8)
    C34 0.0380(9) 0.0313(9) 0.0468(10) 0.0057(7) 0.0119(8) 0.0120(8)
    C35 0.0325(8) 0.0315(8) 0.0324(9) -0.0007(6) 0.0136(7) 0.0053(7)
_geom_special_details
;
All e.s.d.'s (except the e.s.d. in the dihedral angle between two l.s. planes)
are estimated using the full covariance matrix. The cell e.s.d.'s are taken
into account individually in the estimation of e.s.d.'s in distances, angles
and torsion angles; correlations between e.s.d.'s in cell parameters are only
used when they are defined by crystal symmetry. An approximate (isotropic)
treatment of cell e.s.d.'s is used for estimating e.s.d.'s involving l.s.
planes.
;
loop_
    _geom_bond_atom_site_label_1
    _geom_bond_atom_site_label_2
    _geom_bond_site_symmetry_2
    _geom_bond_distance
    _geom_bond_publ_flag
    N1 C2 . 1.3434(15) ?
    N1 C1 . 1.3476(15) ?
    N2 C2 . 1.3276(15) ?
    N2 C3 . 1.3482(14) ?
    N3 C5 . 1.3185(15) ?
    N3 C4 . 1.3851(14) ?
    N4 C5 . 1.3635(14) ?
    N4 C3 . 1.3693(15) ?
    N4 C6 . 1.4725(14) ?
    N5 C1 . 1.3404(15) ?
    N5 C9 . 1.4441(14) ?
    N5 H5N . 0.897(12) ?
    C1 C4 . 1.4017(16) ?
    C2 H2 . 0.9500 ?
    C3 C4 . 1.3781(15) ?
    C5 H5 . 0.9500 ?
    C6 C7 . 1.5069(17) ?
    C6 C8 . 1.5119(16) ?
    C6 H6 . 1.0000 ?
    C7 H7A . 0.9800 ?
    C7 H7B . 0.9800 ?
    C7 H7C . 0.9800 ?
    C8 H8A . 0.9800 ?
    C8 H8B . 0.9800 ?
    C8 H8C . 0.9800 ?
    C9 C10 . 1.5086(16) ?
    C9 H9A . 0.9900 ?
    C9 H9B . 0.9900 ?
    C10 C15 . 1.3811(16) ?
    C10 C11 . 1.3842(16) ?
    C11 C12 . 1.3794(17) ?
    C11 H11 . 0.9500 ?
    C12 C13 . 1.3757(17) ?
    C12 H12 . 0.9500 ?
    C13 C14 . 1.3764(18) ?
    C13 H13 . 0.9500 ?
    C14 C15 . 1.3818(17) ?
    C14 H14 . 0.9500 ?
    C15 H15 . 0.9500 ?
    N21 C22 . 1.3396(14) ?
    N21 C21 . 1.3500(14) ?
    N22 C22 . 1.3291(14) ?
    N22 C23 . 1.3460(14) ?
    N23 C25 . 1.3138(14) ?
    N23 C24 . 1.3869(14) ?
    N24 C25 . 1.3661(14) ?
    N24 C23 . 1.3730(14) ?
    N24 C26 . 1.4733(14) ?
    N25 C21 . 1.3440(15) ?
    N25 C29 . 1.4539(15) ?
    N25 H25N . 0.908(12) ?
    C21 C24 . 1.4012(16) ?
    C22 H22 . 0.9500 ?
    C23 C24 . 1.3815(15) ?
    C25 H25 . 0.9500 ?
    C26 C27 . 1.5093(17) ?
    C26 C28 . 1.5141(18) ?
    C26 H26 . 1.0000 ?
    C27 H27A . 0.9800 ?
    C27 H27B . 0.9800 ?
    C27 H27C . 0.9800 ?
    C28 H28A . 0.9800 ?
    C28 H28B . 0.9800 ?
    C28 H28C . 0.9800 ?
    C29 C30 . 1.5141(16) ?
    C29 H29A . 0.9900 ?
    C29 H29B . 0.9900 ?
    C30 C31 . 1.3826(17) ?
    C30 C35 . 1.3869(16) ?
    C31 C32 . 1.3825(17) ?
    C31 H31 . 0.9500 ?
    C32 C33 . 1.3753(18) ?
    C32 H32 . 0.9500 ?
    C33 C34 . 1.3778(19) ?
    C33 H33 . 0.9500 ?
    C34 C35 . 1.3841(17) ?
    C34 H34 . 0.9500 ?
    C35 H35 . 0.9500 ?
loop_
    _geom_angle_atom_site_label_1
    _geom_angle_atom_site_label_2
    _geom_angle_atom_site_label_3
    _geom_angle_site_symmetry_1
    _geom_angle_site_symmetry_3
    _geom_angle
    _geom_angle_publ_flag
    C2 N1 C1 . . 117.70(11) ?
    C2 N2 C3 . . 110.12(10) ?
    C5 N3 C4 . . 103.39(10) ?
    C5 N4 C3 . . 105.74(10) ?
    C5 N4 C6 . . 128.68(11) ?
    C3 N4 C6 . . 125.56(10) ?
    C1 N5 C9 . . 124.12(11) ?
    C1 N5 H5N . . 119.7(8) ?
    C9 N5 H5N . . 116.1(8) ?
    N5 C1 N1 . . 119.51(12) ?
    N5 C1 C4 . . 122.18(11) ?
    N1 C1 C4 . . 118.31(11) ?
    N2 C2 N1 . . 129.98(12) ?
    N2 C2 H2 . . 115.0 ?
    N1 C2 H2 . . 115.0 ?
    N2 C3 N4 . . 126.89(11) ?
    N2 C3 C4 . . 126.94(12) ?
    N4 C3 C4 . . 106.13(11) ?
    C3 C4 N3 . . 110.75(11) ?
    C3 C4 C1 . . 116.93(11) ?
    N3 C4 C1 . . 132.26(11) ?
    N3 C5 N4 . . 113.99(12) ?
    N3 C5 H5 . . 123.0 ?
    N4 C5 H5 . . 123.0 ?
    N4 C6 C7 . . 111.03(10) ?
    N4 C6 C8 . . 110.17(10) ?
    C7 C6 C8 . . 112.72(11) ?
    N4 C6 H6 . . 107.6 ?
    C7 C6 H6 . . 107.6 ?
    C8 C6 H6 . . 107.6 ?
    C6 C7 H7A . . 109.5 ?
    C6 C7 H7B . . 109.5 ?
    H7A C7 H7B . . 109.5 ?
    C6 C7 H7C . . 109.5 ?
    H7A C7 H7C . . 109.5 ?
    H7B C7 H7C . . 109.5 ?
    C6 C8 H8A . . 109.5 ?
    C6 C8 H8B . . 109.5 ?
    H8A C8 H8B . . 109.5 ?
    C6 C8 H8C . . 109.5 ?
    H8A C8 H8C . . 109.5 ?
    H8B C8 H8C . . 109.5 ?
    N5 C9 C10 . . 113.94(10) ?
    N5 C9 H9A . . 108.8 ?
    C10 C9 H9A . . 108.8 ?
    N5 C9 H9B . . 108.8 ?
    C10 C9 H9B . . 108.8 ?
    H9A C9 H9B . . 107.7 ?
    C15 C10 C11 . . 118.18(12) ?
    C15 C10 C9 . . 120.21(11) ?
    C11 C10 C9 . . 121.60(11) ?
    C12 C11 C10 . . 120.81(12) ?
    C12 C11 H11 . . 119.6 ?
    C10 C11 H11 . . 119.6 ?
    C13 C12 C11 . . 120.31(13) ?
    C13 C12 H12 . . 119.8 ?
    C11 C12 H12 . . 119.8 ?
    C12 C13 C14 . . 119.63(13) ?
    C12 C13 H13 . . 120.2 ?
    C14 C13 H13 . . 120.2 ?
    C13 C14 C15 . . 119.79(13) ?
    C13 C14 H14 . . 120.1 ?
    C15 C14 H14 . . 120.1 ?
    C10 C15 C14 . . 121.27(12) ?
    C10 C15 H15 . . 119.4 ?
    C14 C15 H15 . . 119.4 ?
    C22 N21 C21 . . 117.94(11) ?
    C22 N22 C23 . . 110.22(10) ?
    C25 N23 C24 . . 103.43(10) ?
    C25 N24 C23 . . 105.28(10) ?
    C25 N24 C26 . . 128.21(11) ?
    C23 N24 C26 . . 126.27(10) ?
    C21 N25 C29 . . 122.94(11) ?
    C21 N25 H25N . . 117.6(8) ?
    C29 N25 H25N . . 117.3(8) ?
    N25 C21 N21 . . 119.20(12) ?
    N25 C21 C24 . . 122.67(11) ?
    N21 C21 C24 . . 118.13(11) ?
    N22 C22 N21 . . 129.88(11) ?
    N22 C22 H22 . . 115.1 ?
    N21 C22 H22 . . 115.1 ?
    N22 C23 N24 . . 126.80(11) ?
    N22 C23 C24 . . 126.90(12) ?
    N24 C23 C24 . . 106.28(10) ?
    C23 C24 N23 . . 110.56(11) ?
    C23 C24 C21 . . 116.92(11) ?
    N23 C24 C21 . . 132.52(11) ?
    N23 C25 N24 . . 114.45(11) ?
    N23 C25 H25 . . 122.8 ?
    N24 C25 H25 . . 122.8 ?
    N24 C26 C27 . . 110.72(11) ?
    N24 C26 C28 . . 109.45(11) ?
    C27 C26 C28 . . 112.88(12) ?
    N24 C26 H26 . . 107.9 ?
    C27 C26 H26 . . 107.9 ?
    C28 C26 H26 . . 107.9 ?
    C26 C27 H27A . . 109.5 ?
    C26 C27 H27B . . 109.5 ?
    H27A C27 H27B . . 109.5 ?
    C26 C27 H27C . . 109.5 ?
    H27A C27 H27C . . 109.5 ?
    H27B C27 H27C . . 109.5 ?
    C26 C28 H28A . . 109.5 ?
    C26 C28 H28B . . 109.5 ?
    H28A C28 H28B . . 109.5 ?
    C26 C28 H28C . . 109.5 ?
    H28A C28 H28C . . 109.5 ?
    H28B C28 H28C . . 109.5 ?
    N25 C29 C30 . . 114.18(11) ?
    N25 C29 H29A . . 108.7 ?
    C30 C29 H29A . . 108.7 ?
    N25 C29 H29B . . 108.7 ?
    C30 C29 H29B . . 108.7 ?
    H29A C29 H29B . . 107.6 ?
    C31 C30 C35 . . 118.45(12) ?
    C31 C30 C29 . . 121.18(11) ?
    C35 C30 C29 . . 120.36(12) ?
    C32 C31 C30 . . 120.95(13) ?
    C32 C31 H31 . . 119.5 ?
    C30 C31 H31 . . 119.5 ?
    C33 C32 C31 . . 119.95(14) ?
    C33 C32 H32 . . 120.0 ?
    C31 C32 H32 . . 120.0 ?
    C32 C33 C34 . . 119.99(13) ?
    C32 C33 H33 . . 120.0 ?
    C34 C33 H33 . . 120.0 ?
    C33 C34 C35 . . 119.86(14) ?
    C33 C34 H34 . . 120.1 ?
    C35 C34 H34 . . 120.1 ?
    C34 C35 C30 . . 120.79(13) ?
    C34 C35 H35 . . 119.6 ?
    C30 C35 H35 . . 119.6 ?
loop_
    _geom_hbond_atom_site_label_D
    _geom_hbond_atom_site_label_H
    _geom_hbond_atom_site_label_A
    _geom_hbond_site_symmetry_D
    _geom_hbond_site_symmetry_H
    _geom_hbond_site_symmetry_A
    _geom_hbond_distance_DH
    _geom_hbond_distance_HA
    _geom_hbond_distance_DA
    _geom_hbond_angle_DHA
    _geom_hbond_publ_flag
    N5 H5N N23 1_555 1_555 1_555 0.896(13) 2.129(11) 2.9883(13) 160.2(12) y
    N25 H25N N3 1_555 1_555 1_555 0.908(12) 2.151(12) 3.0088(15) 157.2(12) y
    C25 H25 Cg1 1_555 1_555 1_555 0.95 2.76 3.6413(14) 155.5 y
    C5 H5 Cg2 1_555 1_555 1_555 0.95 2.72 3.6179(13) 157.9 y
    C12 H12 Cg3 1_555 1_555 3_667 0.95 2.93 3.6703(17) 135.2 y
    C15 H15 Cg4 1_555 1_555 3_767 0.95 2.60 3.5158(15) 161.3 y
    Cg3 . Cg3 1_555 . 3_666 . . 3.30710(10)
                                          . .
