# Supplementary material for: N-Benzyl-9-isopropyl-9H-purin-6-amine
Source: Acta Crystallogr Sect E Struct Rep Online. 2013 May 25;69(Pt 6):o954–5. doi: 10.1107/S1600536813013500 (PMC3685095; doi:10.1107/S1600536813013500)
Supplement: Supplementary file 2 [file e-69-0o954-Isup2.hkl]

# 
# h,k,l, Fc-squared, Fo-squared, sigma(Fo-squared) and status flag 
# 
data_I
_shelx_title ' d in P2(1)/c' 
_shelx_refln_list_code          4 
_shelx_F_calc_maximum      207.25 
_exptl_crystal_F_000      1136.00 
_reflns_d_resolution_high  0.8409 
 
loop_ 
 _symmetry_equiv_pos_as_xyz 
 'x, y, z' 
 '-x, y+1/2, -z+1/2' 
 '-x, -y, -z' 
 'x, -y-1/2, z-1/2' 
 
_cell_length_a    12.9926 
_cell_length_b    21.1673 
_cell_length_c    11.2622 
_cell_angle_alpha  90.000 
_cell_angle_beta  114.274 
_cell_angle_gamma  90.000 
 
_shelx_F_squared_multiplier     1.000 
 
loop_ 
 _refln_index_h 
 _refln_index_k 
 _refln_index_l 
 _refln_F_squared_calc 
 _refln_F_squared_meas 
 _refln_F_squared_sigma 
 _refln_observed_status 
   2   0   0     3244.89     3374.07     41.37 o 
   3   0   0    28015.73    27827.22    223.46 o 
   4   0   0     2225.72     2077.24     25.92 o 
   5   0   0        7.14       13.46      9.23 o 
   6   0   0       64.47       48.65     11.22 o 
   7   0   0       35.90       45.04     12.47 o 
   8   0   0        2.76        0.00     19.42 o 
   9   0   0      537.95      552.49     32.24 o 
  10   0   0      155.90      144.28     26.43 o 
  11   0   0     1558.39     1610.53     53.74 o 
  12   0   0      270.94      308.23     29.92 o 
  13   0   0     1215.30     1204.22     56.04 o 
  14   0   0     1621.95     1861.80     70.51 o 
   2   1   0      537.34      496.10     11.10 o 
   3   1   0      961.86      912.29     14.15 o 
   4   1   0      958.40      924.49     11.69 o 
   5   1   0      317.33      295.63      9.31 o 
   6   1   0      224.60      217.56      9.76 o 
   7   1   0      670.66      686.96     14.78 o 
   8   1   0      452.60      447.95     19.41 o 
   9   1   0      676.92      648.01     23.47 o 
  10   1   0        0.91        0.00     17.46 o 
  11   1   0       43.00       47.53     17.40 o 
  12   1   0      608.25      641.37     31.33 o 
  13   1   0       21.68       25.90     20.08 o 
  14   1   0        3.04        0.00     23.47 o 
   2   2   0     2365.55     2352.10     25.30 o 
   3   2   0     1886.93     1771.53     20.58 o 
   4   2   0      436.18      413.70      8.99 o 
   5   2   0      870.14      940.00     13.04 o 
   6   2   0     1181.38     1216.32     16.57 o 
   7   2   0      718.01      705.59     15.01 o 
   8   2   0      275.05      262.80     14.82 o 
   9   2   0      465.61      480.88     23.35 o 
  10   2   0       42.00       39.42     15.83 o 
  11   2   0       91.44       75.76     17.98 o 
  12   2   0        0.07        0.00     21.76 o 
  13   2   0      278.18      299.61     27.86 o 
  14   2   0       66.08       66.75     24.08 o 
   1   3   0     8395.69     8197.77     69.50 o 
   2   3   0      170.32      174.23      7.83 o 
   3   3   0    21500.20    21308.79     79.39 o 
   4   3   0        4.72        3.59      6.19 o 
   5   3   0       29.09       39.08      6.23 o 
   6   3   0       24.77       19.01      6.80 o 
   7   3   0     1493.09     1442.80     17.69 o 
   8   3   0       28.27       34.17     11.67 o 
   9   3   0       73.21       87.72     18.18 o 
  10   3   0      357.77      358.70     23.37 o 
  11   3   0      236.98      238.59     20.41 o 
  12   3   0       56.07       74.15     21.57 o 
  13   3   0       56.87       65.65     23.27 o 
   0   4   0       24.77       21.98      8.58 o 
   1   4   0      126.71      119.34      7.14 o 
   2   4   0     1234.99     1185.38     13.44 o 
   3   4   0      859.95      876.93     13.24 o 
   4   4   0      411.56      382.14      9.34 o 
   5   4   0     5942.98     5833.22     41.64 o 
   6   4   0       49.78       63.80      7.46 o 
   7   4   0      245.93      238.85      9.99 o 
   8   4   0       41.72       31.57     12.46 o 
   9   4   0       74.04       61.14     18.35 o 
  10   4   0        8.92       13.91     18.24 o 
  11   4   0      407.62      377.56     22.72 o 
  12   4   0      477.42      432.71     24.88 o 
  13   4   0        0.10        0.00     21.90 o 
   1   5   0    10734.05    10501.61     37.36 o 
   2   5   0    22844.87    22195.17    206.03 o 
   3   5   0      206.82      193.57      9.19 o 
   4   5   0     8842.59     8966.11     60.74 o 
   5   5   0     1407.19     1431.83     17.13 o 
   6   5   0     2324.47     2384.88     24.88 o 
   7   5   0       32.69       43.85     11.37 o 
   8   5   0      151.79      170.86     14.90 o 
   9   5   0        8.07       15.76     16.01 o 
  10   5   0      462.48      474.71     24.96 o 
  11   5   0       55.06       47.23     17.50 o 
  12   5   0      173.23      169.70     21.76 o 
  13   5   0      229.49      206.47     23.00 o 
   0   6   0       34.13       18.37     10.91 o 
   1   6   0     9007.43     8681.93     37.11 o 
   2   6   0       81.14       68.26      9.41 o 
   3   6   0       60.11       42.55      7.90 o 
   4   6   0     6713.50     6940.64     44.56 o 
   5   6   0     1428.45     1419.45     16.39 o 
   6   6   0      118.03      139.82     11.09 o 
   7   6   0     2245.47     2289.39     28.86 o 
   8   6   0      703.00      729.42     20.34 o 
   9   6   0       79.95       78.15     16.76 o 
  10   6   0      192.62      185.97     19.39 o 
  11   6   0        2.22        4.51     18.15 o 
  12   6   0      124.05      125.26     21.36 o 
  13   6   0       34.87       23.92     20.29 o 
   1   7   0     1369.05     1283.55     17.15 o 
   2   7   0     2526.28     2458.56     23.65 o 
   3   7   0      112.53      100.24     10.03 o 
   4   7   0     2560.47     2640.33     27.05 o 
   5   7   0     2776.52     2809.78     29.43 o 
   6   7   0      491.78      536.78     15.61 o 
   7   7   0        1.73        2.59     12.80 o 
   8   7   0      156.88      153.83     14.44 o 
   9   7   0      147.30      127.66     16.82 o 
  10   7   0       86.62       79.42     16.29 o 
  11   7   0      121.28      114.37     18.94 o 
  12   7   0        8.09       10.08     18.55 o 
  13   7   0       29.61       14.55     19.12 o 
   0   8   0      261.26      275.12     11.07 o 
   1   8   0     1133.27     1108.32     15.46 o 
   2   8   0     2091.66     2092.16     22.97 o 
   3   8   0       37.34       13.40      9.53 o 
   4   8   0      973.75      957.79     19.41 o 
   5   8   0     9466.51     9285.73     82.07 o 
   6   8   0      100.73      103.12     12.94 o 
   7   8   0      517.18      516.37     23.70 o 
   8   8   0       70.13       64.59     14.97 o 
   9   8   0      129.67      118.16     15.09 o 
  10   8   0      840.55      851.87     23.86 o 
  11   8   0      146.86      139.77     17.71 o 
  12   8   0       17.47       26.92     18.74 o 
  13   8   0       55.51       59.23     20.28 o 
   1   9   0      170.97      182.97      7.14 o 
   2   9   0      719.61      741.90     16.19 o 
   3   9   0     1150.91     1226.10     27.32 o 
   4   9   0      175.41      204.90     13.61 o 
   5   9   0      329.18      324.87     18.26 o 
   6   9   0      802.38      828.94     25.47 o 
   7   9   0      755.54      778.15     27.11 o 
   8   9   0       12.20        8.48     16.42 o 
   9   9   0      138.94      131.53     17.02 o 
  10   9   0      688.59      716.51     24.93 o 
  11   9   0        7.42       13.26     17.19 o 
  12   9   0      101.22      119.93     22.66 o 
  13   9   0        0.18        5.73     20.34 o 
   0  10   0       88.14       70.14      9.90 o 
   1  10   0      344.79      330.08      8.85 o 
   2  10   0      630.18      651.56     16.40 o 
   3  10   0      547.24      577.97     16.57 o 
   4  10   0     1816.64     1721.32     32.40 o 
   5  10   0        6.86       13.98     13.07 o 
   6  10   0      415.52      413.46     22.09 o 
   7  10   0      183.09      205.71     21.01 o 
   8  10   0        1.04       11.59     18.91 o 
   9  10   0        1.78        0.00     16.79 o 
  10  10   0        8.56       17.27     16.59 o 
  11  10   0        1.24       12.97     17.81 o 
  12  10   0       31.18       62.95     19.56 o 
   1  11   0      362.14      374.95      9.13 o 
   2  11   0      819.06      834.87     15.83 o 
   3  11   0        2.53        0.00     11.24 o 
   4  11   0      300.62      284.84     15.46 o 
   5  11   0     2605.29     2563.08     33.85 o 
   6  11   0      157.79      144.05     19.11 o 
   7  11   0      228.42      232.93     21.97 o 
   8  11   0      481.61      484.63     25.89 o 
   9  11   0       26.93       31.61     16.51 o 
  10  11   0      239.10      248.48     20.09 o 
  11  11   0        0.09        0.92     18.24 o 
  12  11   0      245.97      309.15     23.11 o 
   0  12   0      533.41      545.52     16.26 o 
   1  12   0       11.48        4.61      8.39 o 
   2  12   0     1474.54     1515.25     18.22 o 
   3  12   0      136.43      166.00     14.02 o 
   4  12   0       12.60        8.69     13.31 o 
   5  12   0      154.46      164.64     16.67 o 
   6  12   0        0.00        0.00     18.08 o 
   7  12   0     1346.69     1242.93     33.76 o 
   8  12   0       60.28       51.49     18.45 o 
   9  12   0      560.24      558.75     23.41 o 
  10  12   0      185.10      166.40     19.44 o 
  11  12   0        2.42        0.00     18.01 o 
  12  12   0       55.05       53.23     19.14 o 
   1  13   0        0.10        0.00      9.09 o 
   2  13   0       62.88       64.48     10.63 o 
   3  13   0        2.56        8.34     11.85 o 
   4  13   0       61.60       60.37     14.40 o 
   5  13   0       54.66       40.26     15.45 o 
   6  13   0      724.69      714.23     27.45 o 
   7  13   0     1391.36     1302.86     31.63 o 
   8  13   0      176.85      194.20     20.62 o 
   9  13   0        1.20        2.45     17.78 o 
  10  13   0        1.76        0.00     19.62 o 
  11  13   0       18.30        5.20     17.52 o 
  12  13   0        7.88        0.00     19.44 o 
   0  14   0     1781.77     1957.42     35.82 o 
   1  14   0        3.56        8.73      9.78 o 
   2  14   0        0.86        4.94     10.82 o 
   3  14   0      999.02      986.27     21.87 o 
   4  14   0      369.79      355.78     17.40 o 
   5  14   0      230.26      237.12     17.11 o 
   6  14   0      323.00      336.84     19.28 o 
   7  14   0      753.59      732.15     26.06 o 
   8  14   0      299.08      287.38     22.23 o 
   9  14   0       16.43       29.60     19.01 o 
  10  14   0        6.60        8.49     19.67 o 
  11  14   0        3.44        0.00     18.18 o 
   1  15   0      222.60      235.96     16.38 o 
   2  15   0      222.78      247.09     14.23 o 
   3  15   0        1.54        0.00     12.25 o 
   4  15   0      110.11      127.52     15.44 o 
   5  15   0      672.96      685.39     22.27 o 
   6  15   0      908.01      839.81     24.39 o 
   7  15   0       18.25       18.73     17.62 o 
   8  15   0      613.04      586.91     26.85 o 
   9  15   0       90.28       87.48     19.98 o 
  10  15   0       87.69       68.99     18.45 o 
  11  15   0       27.61       27.37     18.49 o 
   0  16   0      995.10     1010.35     30.16 o 
   1  16   0      499.57      545.63     20.52 o 
   2  16   0      183.13      205.13     17.35 o 
   3  16   0      274.49      249.88     15.45 o 
   4  16   0     1402.27     1378.60     27.23 o 
   5  16   0      162.43      149.24     16.64 o 
   6  16   0       68.29       62.32     16.15 o 
   7  16   0       94.09       86.40     19.07 o 
   8  16   0      154.31      165.04     20.97 o 
   9  16   0      732.22      678.77     29.69 o 
  10  16   0      178.01      166.41     20.86 o 
   1  17   0      360.03      374.70     19.52 o 
   2  17   0      172.32      166.82     17.53 o 
   3  17   0     1305.27     1323.15     26.85 o 
   4  17   0      119.97      122.08     14.78 o 
   5  17   0        0.35        0.00     14.84 o 
   6  17   0       34.48       36.49     16.24 o 
   7  17   0       10.78       24.59     18.30 o 
   8  17   0       34.07       41.78     19.92 o 
   9  17   0        2.61       22.89     20.00 o 
  10  17   0       62.06       54.58     21.93 o 
   0  18   0       41.27       41.36     25.12 o 
   1  18   0      164.18      156.56     16.98 o 
   2  18   0      289.44      272.40     18.73 o 
   3  18   0        0.42        7.09     14.19 o 
   4  18   0      154.48      140.43     16.20 o 
   5  18   0        4.16        0.38     15.23 o 
   6  18   0       20.61       25.11     16.44 o 
   7  18   0      446.94      431.54     25.31 o 
   8  18   0      323.46      314.61     24.64 o 
   9  18   0        0.15       15.26     20.23 o 
   1  19   0       22.70       39.42     17.39 o 
   2  19   0      216.11      232.73     18.53 o 
   3  19   0      567.75      578.60     23.35 o 
   4  19   0      674.79      662.65     22.84 o 
   5  19   0        6.26        2.89     15.83 o 
   6  19   0       84.08       84.70     17.63 o 
   7  19   0        0.06        2.41     19.13 o 
   8  19   0       94.90      101.33     20.93 o 
   9  19   0      257.99      294.52     24.64 o 
   0  20   0     1544.36     1693.97     53.84 o 
   1  20   0      469.02      484.72     25.46 o 
   2  20   0      323.26      333.58     20.72 o 
   3  20   0      155.70      139.10     18.64 o 
   4  20   0      157.57      165.50     17.69 o 
   5  20   0        1.65        2.52     15.83 o 
   6  20   0       10.39        4.34     18.09 o 
   7  20   0      131.14      137.26     21.49 o 
   8  20   0        2.61        0.00     24.10 o 
   1  21   0       12.71       30.04     18.89 o 
   2  21   0       49.88       86.38     20.42 o 
   3  21   0       82.44       72.18     18.12 o 
   4  21   0      161.23      167.34     19.31 o 
   5  21   0        8.73       12.58     16.57 o 
   6  21   0       39.99       52.95     19.39 o 
   7  21   0       60.14       57.75     26.57 o 
   0  22   0      940.85      955.05     46.48 o 
   1  22   0      374.56      388.79     25.66 o 
   2  22   0      482.26      504.42     27.91 o 
   3  22   0      537.60      553.88     28.82 o 
   4  22   0      402.24      429.89     24.17 o 
   5  22   0       17.11       23.14     18.41 o 
   6  22   0        1.06       33.63     22.56 o 
   1  23   0       68.23      120.63     21.36 o 
   2  23   0       31.00       34.71     20.96 o 
   3  23   0      142.73      116.34     22.52 o 
   4  23   0       10.11        0.00     21.45 o 
   5  23   0       19.15       24.36     26.02 o 
   0  24   0        0.23       18.63     26.07 o 
   1  24   0       32.01       28.91     20.11 o 
   2  24   0       17.02       19.67     21.54 o 
   3  24   0       12.19        4.14     24.55 o 
   4  24   0        0.02        5.48     31.61 o 
   1  25   0      116.89      179.88     28.17 o 
 -14   1   1      265.85      271.49     31.83 o 
 -13   1   1      194.10      212.18     37.22 o 
 -12   1   1       28.60       30.85     28.79 o 
 -11   1   1      515.19      484.76     37.29 o 
 -10   1   1     1378.33     1427.66     38.52 o 
  -9   1   1      376.49      383.54     17.17 o 
  -8   1   1       68.72       78.49     10.59 o 
  -7   1   1      246.52      249.76     11.17 o 
  -6   1   1      253.12      251.92      9.48 o 
  -5   1   1      672.51      632.37     11.19 o 
  -4   1   1      978.21      927.41     11.83 o 
  -3   1   1    11976.09    11584.59     47.52 o 
  -2   1   1     3585.55     3498.89     23.43 o 
   1   1   1    11096.79    11177.27    104.87 o 
   2   1   1     9611.60     9511.29     43.67 o 
   3   1   1     1487.86     1538.75     14.98 o 
   4   1   1     1737.20     1766.78     15.32 o 
   5   1   1     1544.11     1474.64     13.87 o 
   6   1   1      441.32      455.47      9.96 o 
   7   1   1       66.81       91.59     11.03 o 
   8   1   1      121.09      156.28     13.39 o 
   9   1   1      120.36      124.80     14.26 o 
  10   1   1      508.88      522.53     20.83 o 
  11   1   1        5.18        0.50     17.59 o 
  12   1   1      193.10      210.75     22.44 o 
  13   1   1      388.96      402.49     28.67 o 
 -14   2   1       12.74       12.96     22.74 o 
 -13   2   1      128.75      125.25     27.46 o 
 -12   2   1      162.60      156.88     26.89 o 
 -11   2   1      229.71      208.78     24.15 o 
 -10   2   1      398.52      396.28     26.85 o 
  -9   2   1       37.56       39.26     15.65 o 
  -8   2   1      309.86      320.62     12.48 o 
  -7   2   1      634.11      638.55     13.63 o 
  -6   2   1        0.00        5.43      7.03 o 
  -5   2   1       41.58       36.84      6.53 o 
  -4   2   1     3378.17     3325.86     26.18 o 
  -3   2   1    42953.30    40680.69    193.05 o 
  -2   2   1     1191.39     1209.14     12.07 o 
   1   2   1       99.20       91.77      6.02 o 
   2   2   1     3727.68     3679.01     18.98 o 
   3   2   1     1358.30     1251.96     12.86 o 
   4   2   1      224.72      232.81      9.00 o 
   5   2   1      331.72      347.27      8.37 o 
   6   2   1      262.90      274.58     10.28 o 
   7   2   1      129.42      138.97     11.62 o 
   8   2   1      311.25      336.06     15.14 o 
   9   2   1       27.23       20.10     13.00 o 
  10   2   1      646.50      633.76     24.52 o 
  11   2   1      500.85      489.45     24.49 o 
  12   2   1      464.50      474.65     25.67 o 
  13   2   1      192.41      216.03     23.65 o 
 -14   3   1      503.83      506.32     31.98 o 
 -13   3   1      349.94      379.46     36.54 o 
 -12   3   1       39.69       39.86     24.60 o 
 -11   3   1       39.66       40.41     19.15 o 
 -10   3   1       48.07       52.27     21.43 o 
  -9   3   1      334.67      351.30     18.46 o 
  -8   3   1       24.85       30.34     10.79 o 
  -7   3   1     1586.56     1598.55     19.95 o 
  -6   3   1      387.75      413.17     10.78 o 
  -5   3   1       18.01       28.82      6.78 o 
  -4   3   1        0.05        6.99      7.81 o 
  -3   3   1     5021.52     5071.51     33.03 o 
  -2   3   1     7843.75     7689.47     32.85 o 
  -1   3   1     3246.76     3131.76     37.62 o 
   0   3   1     2571.92     2679.63     21.53 o 
   1   3   1    12108.72    11755.67     73.37 o 
   2   3   1        1.33        2.57      8.00 o 
   3   3   1     2415.99     2496.03     16.83 o 
   4   3   1        2.61        5.08      5.07 o 
   5   3   1     1304.61     1364.62     13.10 o 
   6   3   1      205.00      204.02      8.74 o 
   7   3   1      549.47      603.01     15.72 o 
   8   3   1      145.52      150.45     13.08 o 
   9   3   1     1883.36     1832.93     33.85 o 
  10   3   1     1675.96     1593.21     33.60 o 
  11   3   1      177.71      172.01     20.12 o 
  12   3   1      284.64      279.96     22.55 o 
  13   3   1      273.79      303.67     24.87 o 
 -14   4   1      203.47      210.09     26.78 o 
 -13   4   1      350.08      365.52     32.25 o 
 -12   4   1        8.97       23.48     20.43 o 
 -11   4   1      438.75      440.10     25.04 o 
 -10   4   1      595.41      590.29     26.13 o 
  -9   4   1       90.39       81.08     14.13 o 
  -8   4   1      190.18      185.01     12.38 o 
  -7   4   1       88.56       72.42      8.51 o 
  -6   4   1     3283.80     3402.17     30.28 o 
  -5   4   1       19.47       36.66      6.04 o 
  -4   4   1      836.72      784.05     12.71 o 
  -3   4   1     2835.88     2782.08     20.47 o 
  -2   4   1    32059.01    31191.48    144.86 o 
  -1   4   1       48.68       48.99      7.26 o 
   0   4   1      664.01      657.78      8.34 o 
   1   4   1    20696.63    19369.45    152.75 o 
   2   4   1       92.39       88.37      9.73 o 
   3   4   1     8044.97     7764.23     64.93 o 
   4   4   1      843.91      870.56     10.61 o 
   5   4   1      134.51      113.37      7.00 o 
   6   4   1      698.30      655.48     12.66 o 
   7   4   1     1461.59     1499.05     19.70 o 
   8   4   1      201.27      189.46     17.77 o 
   9   4   1      452.48      450.13     22.23 o 
  10   4   1       38.84       37.32     17.25 o 
  11   4   1        0.56        0.00     17.76 o 
  12   4   1       82.35       89.79     20.45 o 
  13   4   1      100.93      109.76     24.20 o 
 -14   5   1        0.79        0.00     22.10 o 
 -13   5   1      135.84      133.53     23.41 o 
 -12   5   1      237.58      238.06     24.58 o 
 -11   5   1      441.66      451.12     25.36 o 
 -10   5   1        1.90        6.58     16.31 o 
  -9   5   1       61.42       65.02     14.37 o 
  -8   5   1      561.79      552.28     15.90 o 
  -7   5   1       72.09       81.10     10.55 o 
  -6   5   1        2.54        5.31      6.27 o 
  -5   5   1      641.81      708.63     13.46 o 
  -4   5   1       26.39       35.39      7.93 o 
  -3   5   1     7982.03     8066.97     31.29 o 
  -2   5   1     8779.35     8644.78     35.11 o 
  -1   5   1     7001.16     6371.88     56.58 o 
   0   5   1     1956.69     1856.32     23.21 o 
   1   5   1       79.75       95.30      8.81 o 
   2   5   1      118.06      135.47      9.55 o 
   3   5   1      780.56      772.92     17.09 o 
   4   5   1      474.09      485.30      9.59 o 
   5   5   1       11.08       11.07      6.17 o 
   6   5   1       14.35       26.26      8.46 o 
   7   5   1      140.44      156.51     13.00 o 
   8   5   1      111.89      130.57     17.03 o 
   9   5   1     1283.05     1279.42     30.45 o 
  10   5   1      186.08      154.59     19.12 o 
  11   5   1      534.81      574.58     25.98 o 
  12   5   1      127.09      142.29     21.66 o 
  13   5   1      114.35      120.34     22.15 o 
 -14   6   1       24.60       64.99     23.14 o 
 -13   6   1        0.05        0.00     19.89 o 
 -12   6   1       27.93       35.61     19.19 o 
 -11   6   1      529.92      577.33     23.02 o 
 -10   6   1       98.19       92.09     14.84 o 
  -9   6   1      155.54      167.28     14.99 o 
  -8   6   1        3.45        0.99     11.47 o 
  -7   6   1     3465.93     3656.01     31.21 o 
  -6   6   1      180.37      182.81     10.72 o 
  -5   6   1     1479.06     1650.45     20.57 o 
  -4   6   1     1705.40     1762.57     19.60 o 
  -3   6   1     5770.10     5708.06     30.54 o 
  -2   6   1       61.23       67.76      8.13 o 
  -1   6   1      376.04      348.15      9.95 o 
   0   6   1     1655.03     1651.05     14.63 o 
   1   6   1      752.91      796.78     13.00 o 
   2   6   1     4024.23     3877.45     26.14 o 
   3   6   1      877.62      951.39     15.96 o 
   4   6   1      326.98      326.59     11.02 o 
   5   6   1       44.44       59.66      7.11 o 
   6   6   1     2266.80     2409.66     25.26 o 
   7   6   1      688.07      683.84     18.06 o 
   8   6   1        1.14        9.26     14.37 o 
   9   6   1      930.21      978.84     28.09 o 
  10   6   1       67.43       74.07     18.59 o 
  11   6   1       19.69       15.32     18.23 o 
  12   6   1      299.40      292.45     24.46 o 
  13   6   1       16.96       22.21     21.15 o 
 -13   7   1        7.94        6.74     20.19 o 
 -12   7   1      165.33      165.31     21.55 o 
 -11   7   1      150.87      126.29     17.12 o 
 -10   7   1        0.68        3.28     14.21 o 
  -9   7   1       11.06       14.92     13.74 o 
  -8   7   1      256.95      262.25     16.51 o 
  -7   7   1     1558.33     1570.22     22.54 o 
  -6   7   1      135.57      137.41     11.58 o 
  -5   7   1     3799.80     3658.26     30.15 o 
  -4   7   1        0.16        2.12      8.21 o 
  -3   7   1     1600.02     1574.51     18.05 o 
  -2   7   1      318.86      320.79     11.17 o 
  -1   7   1      301.13      273.73      7.76 o 
   0   7   1      251.25      248.52      8.45 o 
   1   7   1      690.95      695.33     12.73 o 
   2   7   1       28.93       21.43      8.24 o 
   3   7   1     2650.81     2673.05     24.94 o 
   4   7   1      828.59      818.16     18.69 o 
   5   7   1        8.54        7.87     11.81 o 
   6   7   1       23.05       29.63     15.07 o 
   7   7   1       17.40       14.26     15.02 o 
   8   7   1        1.68        8.16     16.15 o 
   9   7   1       73.37       67.74     15.66 o 
  10   7   1      742.99      715.58     26.80 o 
  11   7   1       93.04       83.39     19.91 o 
  12   7   1       36.08       25.28     20.83 o 
  13   7   1      573.24      680.35     32.35 o 
 -13   8   1      166.31      145.77     22.67 o 
 -12   8   1       13.53       20.95     17.20 o 
 -11   8   1        7.55       16.09     16.40 o 
 -10   8   1      270.03      298.59     17.70 o 
  -9   8   1      329.92      324.85     19.03 o 
  -8   8   1        4.28       11.14     14.02 o 
  -7   8   1      177.69      199.06     13.31 o 
  -6   8   1     1151.76     1268.23     21.40 o 
  -5   8   1       31.91       28.43     10.84 o 
  -4   8   1       16.21       16.62      8.70 o 
  -3   8   1      310.85      323.02     12.18 o 
  -2   8   1      727.31      668.81     11.68 o 
  -1   8   1      874.94      888.28     11.62 o 
   0   8   1      436.84      434.41     10.75 o 
   1   8   1      182.71      180.59      9.28 o 
   2   8   1      379.06      370.54     11.84 o 
   3   8   1     2128.28     2319.03     24.41 o 
   4   8   1       99.98      103.89     12.50 o 
   5   8   1      568.14      629.00     19.26 o 
   6   8   1        0.50        4.36     14.46 o 
   7   8   1       63.95       66.94     14.77 o 
   8   8   1       23.01       23.12     15.72 o 
   9   8   1       72.37       82.08     16.46 o 
  10   8   1      181.41      165.81     20.97 o 
  11   8   1       36.91       48.88     20.84 o 
  12   8   1        2.56        9.02     21.32 o 
 -13   9   1        1.55        8.30     19.64 o 
 -12   9   1      123.81      108.01     19.24 o 
 -11   9   1       35.84       44.91     17.01 o 
 -10   9   1      158.94      159.44     16.36 o 
  -9   9   1      986.68      959.23     25.35 o 
  -8   9   1      318.79      301.96     17.92 o 
  -7   9   1      170.84      176.72     16.15 o 
  -6   9   1      348.57      373.89     16.84 o 
  -5   9   1       19.96       13.86     11.34 o 
  -4   9   1     2852.81     2910.62     30.37 o 
  -3   9   1      306.05      330.43     13.13 o 
  -2   9   1      191.61      207.71      7.37 o 
  -1   9   1      291.79      324.70      8.96 o 
   0   9   1        7.74        9.46      7.31 o 
   1   9   1        3.20        4.81      7.45 o 
   2   9   1     3810.85     3974.98     30.17 o 
   3   9   1      542.34      489.66     14.51 o 
   4   9   1       10.71        0.00     10.62 o 
   5   9   1     4412.92     4519.33     42.85 o 
   6   9   1      152.19      148.91     16.67 o 
   7   9   1      345.38      325.99     20.58 o 
   8   9   1       28.57       28.82     15.66 o 
   9   9   1      632.47      616.24     23.18 o 
  10   9   1      393.12      390.88     21.51 o 
  11   9   1      110.27       79.08     21.54 o 
  12   9   1       13.47       31.58     22.16 o 
 -13  10   1       21.11        2.50     19.39 o 
 -12  10   1        0.77       10.04     19.80 o 
 -11  10   1       60.82       57.27     19.65 o 
 -10  10   1      720.91      723.26     26.82 o 
  -9  10   1      210.03      213.28     20.32 o 
  -8  10   1      916.89      896.66     26.74 o 
  -7  10   1      220.38      235.32     17.29 o 
  -6  10   1     1382.55     1335.01     26.03 o 
  -5  10   1      684.89      610.69     18.86 o 
  -4  10   1      308.13      336.87     14.74 o 
  -3  10   1     4671.01     4670.17     72.85 o 
  -2  10   1      204.77      206.53      7.89 o 
  -1  10   1     3395.15     3409.98     21.90 o 
   0  10   1      302.72      325.56     11.13 o 
   1  10   1      188.35      187.84      9.82 o 
   2  10   1      733.43      726.48     15.96 o 
   3  10   1      606.33      605.51     15.94 o 
   4  10   1      277.69      286.23     14.49 o 
   5  10   1     1258.38     1234.66     26.05 o 
   6  10   1       95.01       80.50     16.64 o 
   7  10   1      168.47      131.24     18.65 o 
   8  10   1        6.04        2.47     14.99 o 
   9  10   1       70.12       79.86     16.43 o 
  10  10   1        7.95       12.32     16.78 o 
  11  10   1      171.95      171.72     22.69 o 
  12  10   1       14.53       13.18     21.57 o 
 -13  11   1       37.16       20.50     19.96 o 
 -12  11   1      257.44      233.49     23.38 o 
 -11  11   1     1004.29     1016.88     32.42 o 
 -10  11   1      106.14       87.43     19.01 o 
  -9  11   1     1019.76      979.51     28.85 o 
  -8  11   1      725.56      732.22     28.89 o 
  -7  11   1      445.19      424.67     20.21 o 
  -6  11   1       69.28       67.55     17.39 o 
  -5  11   1     1372.86     1432.18     26.05 o 
  -4  11   1       12.58        8.23     11.70 o 
  -3  11   1       36.45       28.35     10.93 o 
  -2  11   1     1507.50     1536.00     18.05 o 
  -1  11   1      284.06      298.96     10.17 o 
   0  11   1     1695.72     1712.16     22.92 o 
   1  11   1     1671.90     1688.69     20.08 o 
   2  11   1     3051.83     3148.40     29.54 o 
   3  11   1     2046.84     2050.46     25.98 o 
   4  11   1      510.48      560.23     17.66 o 
   5  11   1      394.20      381.34     19.42 o 
   6  11   1      225.98      218.10     18.71 o 
   7  11   1       58.50       51.35     17.65 o 
   8  11   1      930.44      923.63     28.35 o 
   9  11   1       15.87        9.05     16.41 o 
  10  11   1       65.16       65.38     17.67 o 
  11  11   1       72.43       78.55     19.19 o 
  12  11   1      121.58      153.55     25.10 o 
 -12  12   1        0.04        7.73     18.99 o 
 -11  12   1       15.69        4.09     18.98 o 
 -10  12   1        2.27        5.37     18.05 o 
  -9  12   1       69.17       50.27     17.84 o 
  -8  12   1     1414.03     1347.62     35.47 o 
  -7  12   1      154.56      152.14     20.84 o 
  -6  12   1        2.94        0.00     17.91 o 
  -5  12   1       89.78      104.78     15.17 o 
  -4  12   1     1109.16     1097.28     23.39 o 
  -3  12   1     1701.18     1756.16     26.67 o 
  -2  12   1      187.67      164.85     10.06 o 
  -1  12   1      538.51      560.72     13.21 o 
   0  12   1      915.88      960.64     17.11 o 
   1  12   1        0.04        1.52      9.09 o 
   2  12   1        7.80        1.76     10.36 o 
   3  12   1      155.45      147.89     13.07 o 
   4  12   1      277.06      289.44     15.97 o 
   5  12   1      220.10      227.96     16.68 o 
   6  12   1      581.56      586.48     23.60 o 
   7  12   1       69.40       55.66     18.13 o 
   8  12   1        1.68        6.18     17.61 o 
   9  12   1       44.47       56.70     16.90 o 
  10  12   1       28.78       38.28     17.64 o 
  11  12   1       80.64       91.81     17.93 o 
 -12  13   1        0.33        0.00     18.36 o 
 -11  13   1        2.84        0.00     22.34 o 
 -10  13   1       22.49       17.05     19.41 o 
  -9  13   1      209.38      185.03     20.79 o 
  -8  13   1     1492.47     1334.34     35.84 o 
  -7  13   1     1029.70     1030.59     31.79 o 
  -6  13   1      167.69      176.01     18.13 o 
  -5  13   1       17.97       11.70     14.75 o 
  -4  13   1      165.16      147.28     15.27 o 
  -3  13   1      563.47      598.00     19.13 o 
  -2  13   1       16.70       32.36     11.15 o 
  -1  13   1     1820.44     1872.79     23.64 o 
   0  13   1      449.46      496.46     13.44 o 
   1  13   1       70.92       71.19     11.33 o 
   2  13   1        0.14        3.81     10.54 o 
   3  13   1      363.12      383.80     16.23 o 
   4  13   1       21.67       11.42     13.27 o 
   5  13   1        8.76        8.46     14.66 o 
   6  13   1     1165.70     1098.78     28.88 o 
   7  13   1      103.81      110.17     18.27 o 
   8  13   1      972.04      961.81     29.81 o 
   9  13   1      305.94      297.63     23.04 o 
  10  13   1       33.68       35.35     17.35 o 
  11  13   1        6.48       11.01     17.55 o 
 -12  14   1        5.95        0.00     19.33 o 
 -11  14   1      187.74      231.02     21.71 o 
 -10  14   1      589.02      548.57     27.22 o 
  -9  14   1        9.67       16.54     20.38 o 
  -8  14   1      389.55      381.48     25.13 o 
  -7  14   1      618.76      642.71     28.29 o 
  -6  14   1      459.19      455.54     21.85 o 
  -5  14   1      157.44      137.09     16.90 o 
  -4  14   1     1407.51     1425.23     27.81 o 
  -3  14   1      235.52      217.96     14.65 o 
  -2  14   1        0.58        0.69     11.65 o 
  -1  14   1      258.39      257.04     13.48 o 
   0  14   1       91.99      107.38     12.09 o 
   1  14   1       74.25       68.17     11.88 o 
   2  14   1        1.06        2.24     11.63 o 
   3  14   1      823.18      867.83     21.24 o 
   4  14   1      285.03      282.13     17.20 o 
   5  14   1      105.55      116.46     16.26 o 
   6  14   1     1072.62     1040.22     28.75 o 
   7  14   1      659.18      592.06     24.84 o 
   8  14   1       13.74       17.28     18.00 o 
   9  14   1       33.00       32.19     19.83 o 
  10  14   1        1.23        0.00     17.57 o 
  11  14   1      189.11      160.45     24.00 o 
 -11  15   1       11.33       14.00     19.42 o 
 -10  15   1      175.67      155.84     22.39 o 
  -9  15   1        9.96        7.51     20.53 o 
  -8  15   1      309.54      302.69     25.37 o 
  -7  15   1     2833.63     2789.44     48.09 o 
  -6  15   1        9.45       14.60     16.48 o 
  -5  15   1       76.84       74.25     16.93 o 
  -4  15   1     1089.13     1087.71     26.50 o 
  -3  15   1       17.50       20.42     13.17 o 
  -2  15   1      212.54      204.05     16.27 o 
  -1  15   1        1.31       18.17     13.64 o 
   0  15   1      408.40      426.80     16.02 o 
   1  15   1      279.66      275.06     14.84 o 
   2  15   1      222.46      235.45     14.21 o 
   3  15   1      268.55      255.88     15.25 o 
   4  15   1      289.11      261.75     17.45 o 
   5  15   1       17.23       18.41     15.08 o 
   6  15   1        0.92        4.59     16.67 o 
   7  15   1       16.21       15.61     17.81 o 
   8  15   1      200.40      195.74     21.64 o 
   9  15   1        1.74        1.05     20.15 o 
  10  15   1        4.14        0.00     23.99 o 
 -11  16   1       37.24       36.85     19.45 o 
 -10  16   1      148.70      121.32     19.85 o 
  -9  16   1        0.05        0.00     20.58 o 
  -8  16   1       89.85      101.63     21.41 o 
  -7  16   1      252.89      247.08     23.15 o 
  -6  16   1      728.68      692.46     24.96 o 
  -5  16   1       66.18       58.95     17.00 o 
  -4  16   1        0.92        0.00     16.24 o 
  -3  16   1       57.07       54.99     14.08 o 
  -2  16   1       45.37       48.09     15.20 o 
  -1  16   1      308.26      364.29     18.71 o 
   0  16   1      323.06      340.85     15.94 o 
   1  16   1       80.80       86.37     15.49 o 
   2  16   1      342.11      312.27     15.61 o 
   3  16   1       11.81       19.23     13.12 o 
   4  16   1      710.21      690.57     22.10 o 
   5  16   1       43.24       35.97     14.55 o 
   6  16   1     1022.20      997.98     26.67 o 
   7  16   1       84.54       70.53     18.33 o 
   8  16   1      189.83      159.14     20.77 o 
   9  16   1        0.46        8.45     22.76 o 
  10  16   1       23.75       37.16     24.35 o 
 -10  17   1       69.95       76.91     20.44 o 
  -9  17   1      200.28      210.76     23.66 o 
  -8  17   1      648.46      645.04     31.17 o 
  -7  17   1      204.81      209.25     22.49 o 
  -6  17   1      416.29      387.15     24.77 o 
  -5  17   1       45.10       27.55     15.96 o 
  -4  17   1     2562.31     2559.96     34.91 o 
  -3  17   1        0.57        2.36     14.11 o 
  -2  17   1      141.76      124.72     16.82 o 
  -1  17   1     2184.27     2180.42     33.96 o 
   0  17   1      388.59      411.13     22.20 o 
   1  17   1      387.75      359.78     19.20 o 
   2  17   1       99.29      112.78     17.15 o 
   3  17   1      801.28      792.69     21.09 o 
   4  17   1        3.79        6.98     13.55 o 
   5  17   1      200.71      186.11     17.53 o 
   6  17   1        3.88        0.00     15.85 o 
   7  17   1       98.05      103.23     19.33 o 
   8  17   1      167.07      136.72     25.41 o 
   9  17   1       15.63        0.00     22.37 o 
 -10  18   1      534.82      536.43     27.71 o 
  -9  18   1        0.82       16.50     20.06 o 
  -8  18   1       50.81       38.47     19.59 o 
  -7  18   1       62.65       57.92     19.42 o 
  -6  18   1      137.87      121.12     19.14 o 
  -5  18   1      713.30      714.76     23.23 o 
  -4  18   1      430.61      417.56     19.21 o 
  -3  18   1      346.55      355.84     20.32 o 
  -2  18   1      312.44      295.35     19.06 o 
  -1  18   1      234.45      294.94     19.23 o 
   0  18   1      193.09      212.28     20.06 o 
   1  18   1       23.48       18.10     14.83 o 
   2  18   1       46.63       31.57     15.27 o 
   3  18   1      474.34      477.24     20.05 o 
   4  18   1       86.40       70.40     14.39 o 
   5  18   1      126.44      139.32     17.23 o 
   6  18   1       77.58       95.97     19.99 o 
   7  18   1       16.61        0.00     23.97 o 
   8  18   1       34.75       31.02     22.47 o 
   9  18   1        9.05       42.68     23.70 o 
  -9  19   1       24.89       36.15     20.41 o 
  -8  19   1        0.00        2.18     19.88 o 
  -7  19   1        8.87        6.73     19.65 o 
  -6  19   1        0.02        0.00     18.20 o 
  -5  19   1       96.73      109.66     18.27 o 
  -4  19   1       13.79        3.27     14.64 o 
  -3  19   1     1686.45     1660.18     33.09 o 
  -2  19   1      275.57      261.92     18.99 o 
  -1  19   1     1215.08     1206.71     30.77 o 
   0  19   1     1012.12     1043.98     30.53 o 
   1  19   1        2.37        5.70     17.29 o 
   2  19   1        0.64       10.67     15.62 o 
   3  19   1       19.69       14.78     14.80 o 
   4  19   1       28.30       19.70     14.99 o 
   5  19   1        5.46        3.01     16.10 o 
   6  19   1       35.10       31.57     19.14 o 
   7  19   1      267.38      290.31     28.36 o 
   8  19   1        1.04        8.05     23.67 o 
  -8  20   1        1.87       10.95     20.59 o 
  -7  20   1        0.39        0.00     19.14 o 
  -6  20   1        0.08        0.00     18.69 o 
  -5  20   1      266.11      267.98     21.42 o 
  -4  20   1        0.75       10.11     14.78 o 
  -3  20   1       53.27       63.18     17.16 o 
  -2  20   1       93.60       94.72     17.02 o 
  -1  20   1      317.67      316.65     22.75 o 
   0  20   1       60.31       71.96     18.91 o 
   1  20   1       67.91       66.77     19.10 o 
   2  20   1      504.40      490.94     25.69 o 
   3  20   1       42.88       48.09     20.15 o 
   4  20   1       35.44       18.08     18.70 o 
   5  20   1       65.25       63.08     18.53 o 
   6  20   1       18.94       16.97     20.20 o 
   7  20   1        0.02        0.00     23.11 o 
   8  20   1        9.99       28.24     23.04 o 
  -8  21   1       92.66       91.53     22.05 o 
  -7  21   1        3.06       13.88     22.42 o 
  -6  21   1       30.19       26.93     18.95 o 
  -5  21   1      316.48      325.09     22.89 o 
  -4  21   1       17.48       18.39     19.60 o 
  -3  21   1       31.35       32.66     17.05 o 
  -2  21   1      359.78      369.21     24.81 o 
  -1  21   1       66.86       74.70     19.63 o 
   0  21   1      111.44       97.39     19.97 o 
   1  21   1       60.22       92.49     19.56 o 
   2  21   1        2.91        0.00     23.83 o 
   3  21   1       42.23       27.59     20.07 o 
   4  21   1       95.25      105.71     20.00 o 
   5  21   1        5.75        0.00     18.99 o 
   6  21   1      131.61      143.07     22.78 o 
   7  21   1        0.97        7.00     24.23 o 
  -7  22   1       21.34       18.67     20.10 o 
  -6  22   1        0.74        6.75     19.30 o 
  -5  22   1       85.67       81.75     18.10 o 
  -4  22   1       70.28       67.31     20.87 o 
  -3  22   1      100.86       75.86     24.16 o 
  -2  22   1      762.89      793.20     31.16 o 
  -1  22   1       26.13       47.68     19.61 o 
   0  22   1       40.77       37.24     23.82 o 
   1  22   1      284.77      277.91     28.99 o 
   2  22   1       98.30       94.12     24.89 o 
   3  22   1        0.17        0.00     24.14 o 
   4  22   1        8.79        0.95     21.94 o 
   5  22   1        2.17        5.95     20.31 o 
   6  22   1        0.24       15.81     19.56 o 
  -6  23   1       31.39       17.16     19.39 o 
  -5  23   1       38.90       36.82     20.48 o 
  -4  23   1        8.53        9.37     19.47 o 
  -3  23   1       16.33       17.24     22.97 o 
  -2  23   1      252.85      256.33     28.54 o 
  -1  23   1      128.41      135.94     26.70 o 
   0  23   1       19.89       42.48     24.63 o 
   1  23   1      203.63      231.60     29.05 o 
   2  23   1      234.41      278.44     30.63 o 
   3  23   1       21.66       40.42     26.09 o 
   4  23   1       20.25       16.08     24.63 o 
   5  23   1        5.71       19.58     20.06 o 
  -4  24   1       61.88       86.70     31.86 o 
  -3  24   1      176.88      171.05     34.60 o 
  -2  24   1       73.91       72.07     30.89 o 
  -1  24   1      472.02      512.70     34.65 o 
   0  24   1        0.16        7.74     25.40 o 
   1  24   1       46.58       51.41     26.30 o 
   2  24   1        3.83        3.18     26.92 o 
   3  24   1       19.59       22.50     26.01 o 
  -1  25   1      207.28      233.10     36.49 o 
   0  25   1        3.82       20.07     24.90 o 
 -14   0   2      474.62      593.19     70.04 o 
 -13   0   2       29.42       17.99     43.61 o 
 -12   0   2     1028.00     1166.10     70.15 o 
 -11   0   2     1626.07     1534.71     75.91 o 
 -10   0   2        5.02        0.00     22.52 o 
  -9   0   2       88.25       85.94     17.51 o 
  -8   0   2      243.20      238.84     17.48 o 
  -7   0   2      203.85      197.87     15.18 o 
  -6   0   2     2204.22     2206.82     27.01 o 
  -5   0   2      181.53      186.59     10.89 o 
  -4   0   2     4445.51     4492.16     37.25 o 
  -3   0   2      726.93      811.82     22.23 o 
  -2   0   2    15129.36    14698.96    194.87 o 
  -1   0   2    11931.11    11437.04     74.68 o 
   0   0   2      694.03      716.77     16.49 o 
   1   0   2     2195.74     2187.31     22.01 o 
   2   0   2      435.61      497.61     13.24 o 
   3   0   2     4522.51     4710.42     38.18 o 
   4   0   2     4023.34     4079.55     35.65 o 
   5   0   2      335.55      328.61     15.47 o 
   6   0   2      245.99      227.45     16.07 o 
   7   0   2        0.70        1.07     15.21 o 
   8   0   2       84.92       77.39     17.58 o 
   9   0   2       22.61       14.61     17.47 o 
  10   0   2      100.01      136.37     19.54 o 
  11   0   2      560.63      595.25     33.10 o 
  12   0   2      268.33      335.90     39.48 o 
 -14   1   2        4.19       28.77     32.99 o 
 -13   1   2      732.32      777.69     48.43 o 
 -12   1   2      208.49      193.30     32.72 o 
 -11   1   2      478.11      456.39     36.55 o 
 -10   1   2       81.89       83.61     14.80 o 
  -9   1   2      572.64      558.76     17.65 o 
  -8   1   2      144.93      143.45     10.79 o 
  -7   1   2      226.45      248.79     10.48 o 
  -6   1   2      506.87      503.99     11.52 o 
  -5   1   2       42.43       47.25      7.24 o 
  -4   1   2      777.82      759.64     12.84 o 
  -3   1   2       22.13       29.34      7.15 o 
  -2   1   2     4315.44     4256.82     32.53 o 
  -1   1   2    10010.26     9823.60     55.13 o 
   0   1   2     2323.62     2215.64     17.41 o 
   1   1   2     1617.83     1552.17     12.47 o 
   2   1   2        6.93       22.17      6.47 o 
   3   1   2      984.32     1029.39     12.70 o 
   4   1   2      546.53      558.90      9.65 o 
   5   1   2      267.22      258.44      8.79 o 
   6   1   2     1844.02     1914.62     21.62 o 
   7   1   2      542.35      591.13     15.75 o 
   8   1   2       17.30       16.39     11.91 o 
   9   1   2     1018.49      976.84     20.97 o 
  10   1   2       32.36       23.85     13.93 o 
  11   1   2       17.62       28.35     16.62 o 
  12   1   2      101.14      120.35     21.05 o 
 -14   2   2        0.01        1.06     27.25 o 
 -13   2   2       13.71       16.84     27.91 o 
 -12   2   2      367.57      362.11     35.33 o 
 -11   2   2      715.97      747.94     31.91 o 
 -10   2   2       89.86       83.51     15.20 o 
  -9   2   2      484.08      465.96     17.30 o 
  -8   2   2     3720.19     3724.22     29.96 o 
  -7   2   2      265.10      256.26     10.66 o 
  -6   2   2       94.05       87.88      8.38 o 
  -5   2   2     1242.61     1252.76     14.33 o 
  -4   2   2    22634.71    21819.67     94.46 o 
  -3   2   2    11413.56    10771.40     42.92 o 
  -2   2   2    28150.56    27134.96     93.42 o 
  -1   2   2     1519.74     1431.68     10.89 o 
   0   2   2      802.30      778.57     10.00 o 
   1   2   2      731.59      679.66      9.29 o 
   2   2   2     1814.14     1655.35     16.07 o 
   3   2   2       45.09       48.37      7.21 o 
   4   2   2      404.40      428.11     11.28 o 
   5   2   2     1302.29     1268.77     16.24 o 
   6   2   2       18.25       18.77      9.79 o 
   7   2   2       87.70      102.98     12.34 o 
   8   2   2      148.96      154.71     14.36 o 
   9   2   2     1221.59     1188.98     22.43 o 
  10   2   2      394.49      405.57     20.37 o 
  11   2   2      730.46      731.79     25.32 o 
  12   2   2       12.35       10.31     18.83 o 
 -14   3   2       26.54       59.80     27.41 o 
 -13   3   2      374.97      398.17     32.35 o 
 -12   3   2      716.01      714.83     43.47 o 
 -11   3   2      214.84      189.30     23.88 o 
 -10   3   2      175.82      174.77     17.37 o 
  -9   3   2      335.31      341.68     16.23 o 
  -8   3   2      731.98      715.33     17.91 o 
  -7   3   2      143.37      148.04      9.89 o 
  -6   3   2      249.07      210.22      8.96 o 
  -5   3   2     2813.60     2771.11     31.96 o 
  -4   3   2     1643.04     1577.85     19.06 o 
  -3   3   2     1868.07     1780.44     16.06 o 
  -2   3   2    27316.23    26682.38     55.67 o 
  -1   3   2      734.23      730.65      9.46 o 
   0   3   2     1031.17     1025.77     11.91 o 
   1   3   2    15088.42    14401.18     89.08 o 
   2   3   2     2901.29     2864.09     22.42 o 
   3   3   2     4277.92     4466.66     27.47 o 
   4   3   2      543.85      520.19     11.83 o 
   5   3   2      796.78      888.07     15.82 o 
   6   3   2       23.44       26.82      9.91 o 
   7   3   2     2143.11     2227.96     27.06 o 
   8   3   2        0.24        0.00     12.63 o 
   9   3   2       15.59        3.98     16.10 o 
  10   3   2      160.53      162.51     17.02 o 
  11   3   2      943.39      923.13     27.43 o 
  12   3   2      263.38      297.07     21.56 o 
 -14   4   2      219.13      234.25     27.22 o 
 -13   4   2        1.22        3.27     23.10 o 
 -12   4   2       16.20       13.69     18.77 o 
 -11   4   2     1329.97     1446.16     36.00 o 
 -10   4   2        9.61        4.20     15.55 o 
  -9   4   2      139.92      149.04     13.44 o 
  -8   4   2      935.34      979.78     19.01 o 
  -7   4   2       82.98       86.16     10.83 o 
  -6   4   2     2093.52     2073.62     19.10 o 
  -5   4   2       83.51       67.03      8.84 o 
  -4   4   2     1449.40     1407.63     17.13 o 
  -3   4   2     1199.50     1227.24     14.16 o 
  -2   4   2     6424.51     6208.46     51.91 o 
  -1   4   2      962.26      935.73     13.08 o 
   0   4   2     1201.85     1160.40     12.29 o 
   1   4   2      212.36      207.34      8.17 o 
   2   4   2      308.12      309.68      9.93 o 
   3   4   2     2088.49     2189.67     18.49 o 
   4   4   2      377.89      356.98     10.60 o 
   5   4   2     1087.81     1122.10     17.17 o 
   6   4   2       10.28        8.60      9.88 o 
   7   4   2       35.26       41.53     11.40 o 
   8   4   2      884.02      863.28     25.50 o 
   9   4   2       40.91       35.55     16.69 o 
  10   4   2      794.61      779.98     27.37 o 
  11   4   2       15.24       20.79     17.02 o 
  12   4   2       54.63       66.10     18.17 o 
 -14   5   2      154.98      173.39     26.44 o 
 -13   5   2       53.07       62.82     22.10 o 
 -12   5   2        6.78       25.98     17.62 o 
 -11   5   2       78.64       81.44     14.53 o 
 -10   5   2       86.02       94.27     14.77 o 
  -9   5   2      151.48      166.39     13.17 o 
  -8   5   2      912.09      926.96     20.56 o 
  -7   5   2       29.74       22.38     10.49 o 
  -6   5   2      278.91      283.76     12.54 o 
  -5   5   2     2125.44     2147.89     30.16 o 
  -4   5   2      209.64      208.28      8.92 o 
  -3   5   2     1477.30     1396.35     12.68 o 
  -2   5   2     1294.77     1281.51     14.99 o 
  -1   5   2     2215.93     2066.01     16.34 o 
   0   5   2      597.38      632.04      9.05 o 
   1   5   2     4409.22     4267.80     27.18 o 
   2   5   2     2152.30     2201.27     18.53 o 
   3   5   2      891.64      893.83     15.18 o 
   4   5   2      557.08      546.89     11.89 o 
   5   5   2      202.88      203.64     10.28 o 
   6   5   2        9.65       13.76     10.06 o 
   7   5   2        0.49        3.26     12.40 o 
   8   5   2      587.10      558.49     22.84 o 
   9   5   2        0.21        0.00     16.63 o 
  10   5   2      728.57      715.92     26.93 o 
  11   5   2        3.35        0.00     18.34 o 
  12   5   2       73.14      100.18     18.39 o 
 -14   6   2      171.58      177.52     26.39 o 
 -13   6   2      682.32      637.58     28.20 o 
 -12   6   2      455.14      458.61     22.26 o 
 -11   6   2       24.64       34.37     14.18 o 
 -10   6   2      391.24      394.84     18.44 o 
  -9   6   2       19.75       16.76     12.51 o 
  -8   6   2       18.30       14.34     11.59 o 
  -7   6   2      122.26      128.60     11.14 o 
  -6   6   2        0.46        0.00      9.03 o 
  -5   6   2     1336.13     1366.85     17.65 o 
  -4   6   2      173.95      174.60      9.28 o 
  -3   6   2      429.79      433.95      9.51 o 
  -2   6   2      781.35      763.84     11.34 o 
  -1   6   2      359.98      374.39      7.92 o 
   0   6   2      737.94      764.93     11.20 o 
   1   6   2      833.12      793.66     10.97 o 
   2   6   2      208.91      178.75      7.57 o 
   3   6   2      219.96      260.30     10.22 o 
   4   6   2      839.41      875.25     16.67 o 
   5   6   2      619.15      601.74     13.47 o 
   6   6   2     1122.32     1170.91     21.55 o 
   7   6   2       14.91       28.37     16.32 o 
   8   6   2       17.67       23.32     18.57 o 
   9   6   2      238.28      263.55     22.93 o 
  10   6   2       38.13       33.99     20.30 o 
  11   6   2        1.81        3.27     20.32 o 
  12   6   2       35.38       46.63     23.56 o 
 -14   7   2      226.20      224.06     24.18 o 
 -13   7   2        0.25        0.00     19.41 o 
 -12   7   2      349.70      339.45     21.41 o 
 -11   7   2     1116.66     1112.37     25.53 o 
 -10   7   2      368.63      374.79     18.19 o 
  -9   7   2      568.08      555.40     18.23 o 
  -8   7   2      106.40      101.33     13.19 o 
  -7   7   2      123.50      131.90     11.76 o 
  -6   7   2     1208.16     1233.46     18.99 o 
  -5   7   2     2484.35     2509.44     25.16 o 
  -4   7   2      891.68      904.00     13.51 o 
  -3   7   2       28.81       33.84      6.47 o 
  -2   7   2      604.38      589.34      9.39 o 
  -1   7   2      225.12      234.32      7.22 o 
   0   7   2      225.98      234.16      8.28 o 
   1   7   2     3638.90     3669.85     25.51 o 
   2   7   2      721.17      740.16     14.40 o 
   3   7   2      275.71      290.91      9.31 o 
   4   7   2        8.91        4.93     12.02 o 
   5   7   2      218.44      195.17     13.99 o 
   6   7   2      205.02      218.38     16.02 o 
   7   7   2      139.83      119.43     16.14 o 
   8   7   2      289.51      253.46     21.83 o 
   9   7   2     1045.26     1049.83     32.69 o 
  10   7   2      408.11      426.74     26.69 o 
  11   7   2        2.84        0.00     21.36 o 
  12   7   2        8.68       28.13     24.59 o 
 -14   8   2        1.53       14.82     20.76 o 
 -13   8   2      530.79      533.60     25.37 o 
 -12   8   2      274.91      287.27     20.51 o 
 -11   8   2      104.18      115.13     15.76 o 
 -10   8   2      165.50      150.86     16.97 o 
  -9   8   2      178.60      182.61     15.02 o 
  -8   8   2       48.80       35.70     12.60 o 
  -7   8   2     1046.54     1089.24     20.07 o 
  -6   8   2     1167.64     1163.33     19.16 o 
  -5   8   2     1266.19     1312.83     22.49 o 
  -4   8   2     2360.12     2332.39     19.66 o 
  -3   8   2     1036.28     1065.84     14.33 o 
  -2   8   2        1.37        0.78      5.63 o 
  -1   8   2       69.98       67.41      7.13 o 
   0   8   2      237.84      239.51      8.70 o 
   1   8   2     7132.63     7505.59     68.74 o 
   2   8   2     3381.59     3676.23     28.81 o 
   3   8   2        3.08        1.71      9.57 o 
   4   8   2      309.05      325.98     15.61 o 
   5   8   2      120.73      127.08     15.10 o 
   6   8   2       25.39       33.20     14.23 o 
   7   8   2      710.95      716.15     23.56 o 
   8   8   2      360.05      330.70     20.42 o 
   9   8   2      472.28      453.28     26.34 o 
  10   8   2       95.88      130.65     22.35 o 
  11   8   2       13.86        0.00     21.36 o 
  12   8   2       30.10       26.05     22.66 o 
 -13   9   2       27.81       17.54     18.34 o 
 -12   9   2       22.03       16.79     17.40 o 
 -11   9   2       14.09       15.92     15.20 o 
 -10   9   2      479.51      444.86     20.84 o 
  -9   9   2      225.07      206.73     17.33 o 
  -8   9   2      961.30      950.26     21.23 o 
  -7   9   2       11.79        1.41     11.35 o 
  -6   9   2      126.23      105.64     13.63 o 
  -5   9   2      496.22      571.86     15.37 o 
  -4   9   2     1416.05     1458.94     16.55 o 
  -3   9   2       67.23       74.05      8.11 o 
  -2   9   2      146.99      138.10      7.60 o 
  -1   9   2     1171.74     1169.89     15.38 o 
   0   9   2       55.73       69.21      8.19 o 
   1   9   2     2813.72     2928.33     23.87 o 
   2   9   2       20.58       18.25      8.74 o 
   3   9   2      824.21      829.41     17.58 o 
   4   9   2     1632.49     1805.24     27.83 o 
   5   9   2      247.93      258.10     17.25 o 
   6   9   2      200.69      181.73     17.92 o 
   7   9   2        4.48        6.69     15.00 o 
   8   9   2        5.12       14.11     15.34 o 
   9   9   2       60.86       51.55     17.99 o 
  10   9   2       15.16       25.92     19.14 o 
  11   9   2       24.44       23.50     20.49 o 
  12   9   2        2.96       16.26     19.34 o 
 -13  10   2       29.09       19.37     17.14 o 
 -12  10   2      543.22      554.65     25.06 o 
 -11  10   2      266.68      227.53     17.82 o 
 -10  10   2       43.65       52.48     15.67 o 
  -9  10   2      252.11      251.09     18.53 o 
  -8  10   2        5.47        3.74     14.82 o 
  -7  10   2       58.92       55.32     15.64 o 
  -6  10   2      209.32      200.72     15.54 o 
  -5  10   2       56.92       42.13     10.55 o 
  -4  10   2       88.37       85.15     10.59 o 
  -3  10   2      617.87      615.50     10.64 o 
  -2  10   2      348.77      338.48      9.26 o 
  -1  10   2      152.74      152.95      9.03 o 
   0  10   2     1539.61     1613.98     19.54 o 
   1  10   2       49.22       37.09      8.29 o 
   2  10   2       25.83       38.38      9.96 o 
   3  10   2      872.82      901.03     19.01 o 
   4  10   2       13.38       22.35     12.00 o 
   5  10   2       87.66       79.66     15.52 o 
   6  10   2        2.10       13.01     16.22 o 
   7  10   2      171.41      173.71     17.11 o 
   8  10   2       12.18       19.52     14.94 o 
   9  10   2      104.40      106.19     17.16 o 
  10  10   2      291.47      265.00     23.03 o 
  11  10   2       23.48       26.58     20.95 o 
 -13  11   2       12.46       18.80     20.64 o 
 -12  11   2       92.66       89.18     20.79 o 
 -11  11   2      183.41      190.39     21.63 o 
 -10  11   2      121.03      142.76     19.72 o 
  -9  11   2      386.42      383.81     22.44 o 
  -8  11   2       26.03       13.83     15.14 o 
  -7  11   2      318.04      286.58     18.48 o 
  -6  11   2      835.57      811.04     22.75 o 
  -5  11   2       67.03       56.27     11.54 o 
  -4  11   2      825.79      828.39     19.53 o 
  -3  11   2      236.82      220.29     12.91 o 
  -2  11   2       81.43       83.64      7.61 o 
  -1  11   2       32.03       40.54      8.42 o 
   0  11   2      882.48      912.58     16.48 o 
   1  11   2     1268.40     1318.49     18.62 o 
   2  11   2      226.84      233.31     12.73 o 
   3  11   2       20.49       31.16     11.89 o 
   4  11   2      494.60      487.41     17.91 o 
   5  11   2      297.30      281.06     18.29 o 
   6  11   2      448.85      466.60     22.04 o 
   7  11   2      507.59      492.01     23.28 o 
   8  11   2       39.78       44.07     15.65 o 
   9  11   2        5.52       11.94     15.93 o 
  10  11   2        0.00        0.00     19.08 o 
  11  11   2      102.57       77.16     25.82 o 
 -13  12   2       24.84       27.45     20.26 o 
 -12  12   2      640.17      638.06     26.55 o 
 -11  12   2        0.69        0.00     19.61 o 
 -10  12   2      101.83       87.74     18.83 o 
  -9  12   2      452.50      423.43     23.26 o 
  -8  12   2        0.91        3.24     15.26 o 
  -7  12   2      101.10       86.66     16.42 o 
  -6  12   2       27.87       23.91     14.29 o 
  -5  12   2      113.46      118.76     14.56 o 
  -4  12   2      211.53      208.82     14.72 o 
  -3  12   2      962.70     1040.18     21.22 o 
  -2  12   2       85.28      104.49      9.25 o 
  -1  12   2      293.44      308.99     11.71 o 
   0  12   2      962.49     1010.83     18.03 o 
   1  12   2     3661.02     3700.88     30.23 o 
   2  12   2      195.14      210.26     13.38 o 
   3  12   2     1076.69     1095.21     21.96 o 
   4  12   2        0.54        0.00     13.40 o 
   5  12   2      921.01      916.11     25.54 o 
   6  12   2      721.33      721.82     24.92 o 
   7  12   2     1037.76     1083.89     29.71 o 
   8  12   2       94.98      102.36     19.23 o 
   9  12   2        2.26       19.05     23.85 o 
  10  12   2       31.93       32.78     24.29 o 
  11  12   2       19.10        1.16     24.24 o 
 -12  13   2        2.35        0.76     20.05 o 
 -11  13   2      152.75      129.77     22.00 o 
 -10  13   2      685.17      712.07     28.76 o 
  -9  13   2      288.84      273.78     21.49 o 
  -8  13   2      607.52      595.65     27.92 o 
  -7  13   2       47.26       43.28     19.81 o 
  -6  13   2      122.72      124.52     16.80 o 
  -5  13   2       70.35       63.14     14.89 o 
  -4  13   2      114.61      116.49     14.52 o 
  -3  13   2     3289.22     3378.28     47.90 o 
  -2  13   2      396.60      391.50     14.38 o 
  -1  13   2      172.75      169.97     11.29 o 
   0  13   2      848.48      826.57     17.69 o 
   1  13   2        3.40        7.30     10.29 o 
   2  13   2      378.78      376.27     14.59 o 
   3  13   2       48.41       47.51     13.19 o 
   4  13   2       33.06       31.41     14.09 o 
   5  13   2      279.65      242.48     19.01 o 
   6  13   2      177.85      164.63     18.99 o 
   7  13   2      529.12      519.21     24.29 o 
   8  13   2      653.22      615.46     30.72 o 
   9  13   2       17.95        8.13     22.88 o 
  10  13   2       65.30       61.73     24.77 o 
 -12  14   2       12.37       10.65     20.96 o 
 -11  14   2      182.36      172.23     22.32 o 
 -10  14   2      546.09      585.82     26.95 o 
  -9  14   2      513.67      515.38     24.82 o 
  -8  14   2      207.20      190.87     22.66 o 
  -7  14   2     1809.15     1777.26     39.08 o 
  -6  14   2       91.76       92.35     19.88 o 
  -5  14   2      915.05      866.03     24.02 o 
  -4  14   2       39.54       33.08     14.22 o 
  -3  14   2     1970.74     1987.77     27.02 o 
  -2  14   2      162.43      144.18     14.44 o 
  -1  14   2      613.44      614.17     18.04 o 
   0  14   2        6.42       11.32     11.06 o 
   1  14   2       17.59        8.52     11.73 o 
   2  14   2      975.83     1008.91     20.30 o 
   3  14   2       48.49       38.21     13.64 o 
   4  14   2      331.34      312.96     17.89 o 
   5  14   2      218.31      222.79     17.46 o 
   6  14   2        0.84        0.00     20.42 o 
   7  14   2       63.18       49.38     21.49 o 
   8  14   2       74.96       97.63     23.62 o 
   9  14   2      233.37      260.19     27.58 o 
  10  14   2       24.14        5.12     26.03 o 
 -12  15   2       21.97       28.01     20.62 o 
 -11  15   2       77.26       97.83     21.36 o 
 -10  15   2       51.49       48.89     20.26 o 
  -9  15   2     1662.95     1619.21     37.17 o 
  -8  15   2      147.42      137.42     21.72 o 
  -7  15   2      380.93      376.44     24.94 o 
  -6  15   2      392.23      380.81     24.68 o 
  -5  15   2      699.92      708.51     27.28 o 
  -4  15   2        0.04        0.00     14.81 o 
  -3  15   2      197.53      218.68     15.03 o 
  -2  15   2        1.31        9.43     13.63 o 
  -1  15   2        6.77       12.29     13.45 o 
   0  15   2      329.48      340.80     17.07 o 
   1  15   2       53.70       55.97     12.57 o 
   2  15   2       22.67       25.37     12.42 o 
   3  15   2       26.82       20.76     12.86 o 
   4  15   2      128.06      120.01     15.64 o 
   5  15   2     3207.16     3097.98     44.56 o 
   6  15   2      338.42      315.39     25.71 o 
   7  15   2      125.69      100.19     24.01 o 
   8  15   2      268.36      242.18     27.22 o 
   9  15   2      122.55      129.19     25.45 o 
  10  15   2      434.66      447.54     32.51 o 
 -11  16   2       59.77       51.75     21.49 o 
 -10  16   2      168.28      178.05     22.23 o 
  -9  16   2       10.40        7.74     21.67 o 
  -8  16   2      248.98      258.77     24.77 o 
  -7  16   2      235.99      228.27     22.91 o 
  -6  16   2       84.51       77.19     19.84 o 
  -5  16   2       85.12       98.54     19.98 o 
  -4  16   2      529.35      492.03     19.00 o 
  -3  16   2       90.69       88.34     14.32 o 
  -2  16   2       40.28       57.03     14.95 o 
  -1  16   2        4.91       11.70     13.85 o 
   0  16   2      114.00      117.62     15.07 o 
   1  16   2       49.58       41.47     14.30 o 
   2  16   2      409.31      416.10     16.94 o 
   3  16   2      256.36      254.98     18.18 o 
   4  16   2      111.26       95.42     18.14 o 
   5  16   2       10.59       11.69     17.51 o 
   6  16   2       36.63       34.55     21.35 o 
   7  16   2       77.59       44.28     21.80 o 
   8  16   2      134.06      102.63     24.01 o 
   9  16   2       15.87       21.68     24.03 o 
 -11  17   2       13.82       47.46     21.22 o 
 -10  17   2      353.10      347.33     26.47 o 
  -9  17   2      176.26      177.07     24.92 o 
  -8  17   2       67.24       51.91     21.71 o 
  -7  17   2      617.02      638.59     29.39 o 
  -6  17   2      583.11      544.53     27.46 o 
  -5  17   2      260.99      269.92     22.91 o 
  -4  17   2      572.80      534.79     22.12 o 
  -3  17   2      803.39      811.91     24.32 o 
  -2  17   2      133.07      129.66     16.96 o 
  -1  17   2       97.06      103.05     15.75 o 
   0  17   2      228.30      235.21     17.14 o 
   1  17   2      451.91      428.25     19.63 o 
   2  17   2        2.52        0.00     17.67 o 
   3  17   2      534.53      540.73     21.10 o 
   4  17   2        5.94       10.20     15.50 o 
   5  17   2      288.12      251.95     21.60 o 
   6  17   2       31.83       40.27     21.33 o 
   7  17   2      386.53      394.76     29.36 o 
   8  17   2      155.59      145.98     25.83 o 
   9  17   2       37.78       41.64     25.65 o 
 -10  18   2       27.94       48.90     20.96 o 
  -9  18   2       28.30       14.28     22.93 o 
  -8  18   2      288.96      281.17     26.28 o 
  -7  18   2        7.40       12.39     20.89 o 
  -6  18   2       28.32       12.97     19.17 o 
  -5  18   2       39.75       54.07     16.81 o 
  -4  18   2      814.73      813.01     25.39 o 
  -3  18   2        2.02        0.00     15.38 o 
  -2  18   2      302.76      285.29     18.92 o 
  -1  18   2       15.25       10.18     14.72 o 
   0  18   2       16.02       13.29     20.61 o 
   1  18   2        2.20        6.20     17.76 o 
   2  18   2      949.46      915.62     30.20 o 
   3  18   2       65.24       52.06     15.72 o 
   4  18   2       19.35        8.79     16.18 o 
   5  18   2      619.75      585.12     26.43 o 
   6  18   2       51.55       70.78     22.57 o 
   7  18   2       57.73       63.19     24.19 o 
   8  18   2       88.16      110.99     25.16 o 
  -9  19   2       85.94       95.61     24.40 o 
  -8  19   2       93.96      106.94     24.30 o 
  -7  19   2      171.55      162.63     23.58 o 
  -6  19   2       12.52        5.23     20.98 o 
  -5  19   2      169.30      176.22     18.89 o 
  -4  19   2       17.00       19.86     15.33 o 
  -3  19   2      353.69      340.04     22.93 o 
  -2  19   2       74.73       63.56     15.49 o 
  -1  19   2      101.80       93.51     22.62 o 
   0  19   2       32.73       15.77     21.56 o 
   1  19   2       29.76       21.12     21.53 o 
   2  19   2       19.23       32.01     19.80 o 
   3  19   2        1.55        0.00     17.41 o 
   4  19   2       15.04       34.13     16.52 o 
   5  19   2       94.42       82.06     18.63 o 
   6  19   2        0.03        0.00     22.30 o 
   7  19   2       11.15       13.76     22.96 o 
   8  19   2        1.11        0.00     24.61 o 
  -9  20   2       83.62       71.87     22.76 o 
  -8  20   2      163.79      169.51     25.61 o 
  -7  20   2        0.99       18.02     21.65 o 
  -6  20   2        2.18        5.71     18.30 o 
  -5  20   2      187.93      157.77     19.07 o 
  -4  20   2     1141.04     1085.80     33.63 o 
  -3  20   2      361.30      352.28     29.24 o 
  -2  20   2      420.27      403.58     24.14 o 
  -1  20   2       83.84       65.66     21.19 o 
   0  20   2        5.95        6.65     22.31 o 
   1  20   2      482.09      466.89     31.02 o 
   2  20   2     1348.86     1371.32     43.81 o 
   3  20   2       88.29       87.55     21.68 o 
   4  20   2      263.74      277.64     22.69 o 
   5  20   2      446.54      418.58     22.97 o 
   6  20   2       20.98       31.82     18.84 o 
   7  20   2       23.04       32.86     23.29 o 
  -8  21   2        9.47       15.05     22.97 o 
  -7  21   2        0.03        0.00     21.38 o 
  -6  21   2      122.29      112.17     22.79 o 
  -5  21   2      903.74      882.04     33.14 o 
  -4  21   2       29.06       32.84     23.96 o 
  -3  21   2       11.66       14.10     23.54 o 
  -2  21   2      110.29      123.64     30.95 o 
  -1  21   2       51.36       40.36     22.86 o 
   0  21   2      201.22      199.09     26.74 o 
   1  21   2       28.58       45.27     23.66 o 
   2  21   2       84.36       79.87     25.33 o 
   3  21   2        0.10       24.23     21.66 o 
   4  21   2        0.04        0.00     18.35 o 
   5  21   2        3.91       19.97     20.59 o 
   6  21   2       49.33       40.72     18.08 o 
  -7  22   2       40.06       29.67     21.97 o 
  -6  22   2       94.46      106.66     28.74 o 
  -5  22   2      231.07      206.84     29.70 o 
  -4  22   2       11.99       17.55     23.64 o 
  -3  22   2      525.05      555.99     33.60 o 
  -2  22   2      780.01      881.49     48.48 o 
  -1  22   2       21.41       19.75     30.88 o 
   0  22   2      121.67      106.14     25.83 o 
   1  22   2        0.29        0.00     25.25 o 
   2  22   2        2.26        0.00     25.19 o 
   3  22   2       42.59       49.60     26.11 o 
   4  22   2       24.24       15.67     21.64 o 
   5  22   2       26.60       14.88     19.24 o 
  -6  23   2        1.41        0.00     25.56 o 
  -5  23   2       34.68       48.48     26.67 o 
  -4  23   2       37.07       37.70     25.95 o 
  -3  23   2      281.41      352.94     40.40 o 
  -2  23   2      445.32      439.58     40.46 o 
  -1  23   2       33.63       43.21     32.48 o 
   0  23   2       57.45       76.46     26.22 o 
   1  23   2        1.85        0.00     25.32 o 
   2  23   2       30.88       24.32     25.30 o 
   3  23   2        0.26        6.15     26.30 o 
   4  23   2      183.24      168.29     30.59 o 
  -4  24   2      110.84      120.79     35.55 o 
  -3  24   2      400.30      430.17     40.91 o 
  -2  24   2        3.40       20.01     31.68 o 
  -1  24   2        3.84        4.58     30.63 o 
   0  24   2       50.51       93.11     33.40 o 
   1  24   2       60.93       41.46     27.42 o 
   2  24   2       98.44      122.30     28.41 o 
 -15   1   3        2.53       10.38     33.15 o 
 -14   1   3       51.50       58.87     30.31 o 
 -13   1   3        6.98       21.71     28.84 o 
 -12   1   3      162.08      196.71     31.52 o 
 -11   1   3       29.98       14.52     17.00 o 
 -10   1   3      118.82      112.22     15.53 o 
  -9   1   3      344.77      339.00     15.58 o 
  -8   1   3      297.53      289.32     12.22 o 
  -7   1   3      583.85      576.98     13.31 o 
  -6   1   3     3442.75     3462.86     23.07 o 
  -5   1   3       61.55       72.91      7.85 o 
  -4   1   3       78.95       76.95      7.37 o 
  -3   1   3    12202.80    11868.07     53.69 o 
  -2   1   3    11645.83    11034.42     95.79 o 
  -1   1   3      307.13      313.98      8.13 o 
   0   1   3      902.26      944.45     10.17 o 
   1   1   3     1244.01     1181.99     13.84 o 
   2   1   3      137.64      146.71      7.62 o 
   3   1   3       10.22       11.33      7.25 o 
   4   1   3       75.33       70.16      8.21 o 
   5   1   3      755.05      802.07     15.18 o 
   6   1   3      394.34      386.57     13.65 o 
   7   1   3       76.34       70.37     11.90 o 
   8   1   3       10.11        9.13     12.38 o 
   9   1   3     1274.15     1228.16     23.42 o 
  10   1   3       31.14       37.06     15.88 o 
  11   1   3        6.14        4.86     16.42 o 
  12   1   3      219.77      214.63     25.17 o 
 -15   2   3      167.33      159.87     35.08 o 
 -14   2   3      184.11      166.17     33.04 o 
 -13   2   3        0.02        0.00     29.93 o 
 -12   2   3      637.32      633.44     39.86 o 
 -11   2   3       23.25       15.67     16.95 o 
 -10   2   3      133.30      133.25     14.98 o 
  -9   2   3      259.86      270.07     15.06 o 
  -8   2   3      133.87      138.12      9.88 o 
  -7   2   3     1161.38     1161.98     16.80 o 
  -6   2   3       95.88       98.95      8.27 o 
  -5   2   3      321.77      299.78     11.39 o 
  -4   2   3      176.86      189.88      8.54 o 
  -3   2   3    11666.11    11760.55     61.38 o 
  -2   2   3     4001.58     3879.56     22.10 o 
  -1   2   3    15685.90    15410.33     53.71 o 
   0   2   3      110.17      100.45      7.00 o 
   1   2   3     1183.20     1204.10     13.74 o 
   2   2   3      217.04      217.74      8.23 o 
   3   2   3      619.96      581.68     11.89 o 
   4   2   3        0.19        3.06      8.39 o 
   5   2   3        5.79        1.58      8.75 o 
   6   2   3      641.68      670.46     15.94 o 
   7   2   3        0.00        0.00     11.28 o 
   8   2   3     1468.58     1401.87     23.44 o 
   9   2   3      264.14      271.15     16.54 o 
  10   2   3      731.16      761.74     24.97 o 
  11   2   3        6.91        7.08     16.80 o 
  12   2   3        4.59        0.00     18.67 o 
 -15   3   3       39.32       21.34     29.06 o 
 -14   3   3      214.89      227.26     36.63 o 
 -13   3   3      231.62      241.19     28.11 o 
 -12   3   3        0.59       19.15     21.99 o 
 -11   3   3     1120.82     1171.10     23.91 o 
 -10   3   3       38.78       32.29     13.06 o 
  -9   3   3       58.28       55.92     12.22 o 
  -8   3   3      343.86      353.84     14.67 o 
  -7   3   3       20.94       23.80      8.24 o 
  -6   3   3     5322.93     5349.48     52.62 o 
  -5   3   3      943.73      892.15     16.29 o 
  -4   3   3      633.46      583.27     11.77 o 
  -3   3   3    22997.22    21796.22    148.89 o 
  -2   3   3    13718.60    13312.31     37.71 o 
  -1   3   3      830.79      787.54     11.36 o 
   0   3   3      997.94      983.26     11.91 o 
   1   3   3     4904.84     4634.06     34.21 o 
   2   3   3      361.24      376.29      9.25 o 
   3   3   3      725.41      773.34     13.17 o 
   4   3   3     4410.70     4690.68     44.04 o 
   5   3   3       27.12       15.95      9.33 o 
   6   3   3      129.89      120.30     11.16 o 
   7   3   3      150.38      148.67     12.71 o 
   8   3   3     1513.43     1537.83     26.28 o 
   9   3   3       20.11       17.68     14.79 o 
  10   3   3      102.84      108.48     17.05 o 
  11   3   3      254.95      253.49     20.52 o 
  12   3   3      376.30      424.92     23.55 o 
 -14   4   3       17.40       12.82     21.95 o 
 -13   4   3      113.68      131.36     25.93 o 
 -12   4   3       46.81       50.47     15.20 o 
 -11   4   3      314.25      313.40     18.72 o 
 -10   4   3     1228.89     1247.75     23.79 o 
  -9   4   3      273.85      274.90     14.96 o 
  -8   4   3      472.58      495.43     16.61 o 
  -7   4   3      181.38      193.36     12.32 o 
  -6   4   3     2269.45     2323.73     25.69 o 
  -5   4   3      786.89      796.00     16.14 o 
  -4   4   3      477.51      486.48     11.37 o 
  -3   4   3     1088.57     1103.51     13.94 o 
  -2   4   3       17.59       17.21      5.35 o 
  -1   4   3       92.25       96.51      6.78 o 
   0   4   3       25.82       24.35      6.24 o 
   1   4   3       24.04       23.53      4.82 o 
   2   4   3      973.51      957.29     13.54 o 
   3   4   3       45.44       48.48      8.13 o 
   4   4   3     4914.47     5304.71     35.49 o 
   5   4   3      565.06      532.26     15.27 o 
   6   4   3      535.37      582.22     17.37 o 
   7   4   3       76.39       61.75     13.83 o 
   8   4   3      106.02      116.52     15.28 o 
   9   4   3      129.83      109.00     18.17 o 
  10   4   3      124.25      152.38     19.14 o 
  11   4   3      112.09      118.45     21.36 o 
  12   4   3      381.60      374.44     25.72 o 
 -14   5   3        0.00        1.66     22.68 o 
 -13   5   3      190.15      188.91     24.37 o 
 -12   5   3      569.23      602.74     21.18 o 
 -11   5   3       59.24       51.54     15.02 o 
 -10   5   3        9.72        7.42     13.41 o 
  -9   5   3       54.47       58.72     14.21 o 
  -8   5   3      399.63      424.81     16.52 o 
  -7   5   3      717.51      722.08     17.58 o 
  -6   5   3     2708.28     2681.54     26.95 o 
  -5   5   3     5967.76     5890.29     39.04 o 
  -4   5   3      881.85      840.63     13.94 o 
  -3   5   3       75.57       79.71      7.24 o 
  -2   5   3     1674.83     1651.34     13.98 o 
  -1   5   3     1180.58     1177.57     13.35 o 
   0   5   3      100.68      116.00      8.28 o 
   1   5   3        1.01        1.42      5.92 o 
   2   5   3     1679.41     1693.79     22.14 o 
   3   5   3      238.97      233.60      9.82 o 
   4   5   3      614.10      675.97     14.90 o 
   5   5   3       10.37        3.50      9.98 o 
   6   5   3        3.71        0.88     13.37 o 
   7   5   3      200.66      188.09     16.97 o 
   8   5   3      339.90      318.42     22.43 o 
   9   5   3       57.44       49.07     16.83 o 
  10   5   3      563.29      526.84     25.23 o 
  11   5   3      200.83      211.73     22.76 o 
  12   5   3        1.37        0.00     19.29 o 
 -14   6   3        0.93       18.12     22.69 o 
 -13   6   3      115.29      126.99     19.12 o 
 -12   6   3       26.17       21.91     14.58 o 
 -11   6   3        3.76        8.43     13.78 o 
 -10   6   3       25.86       19.28     12.73 o 
  -9   6   3      202.94      216.69     16.14 o 
  -8   6   3      909.89      918.33     21.14 o 
  -7   6   3      126.07      105.84     12.24 o 
  -6   6   3     5396.28     5498.12     38.41 o 
  -5   6   3     1963.29     1894.32     21.29 o 
  -4   6   3      135.02      119.12      6.36 o 
  -3   6   3     2915.20     2817.39     15.48 o 
  -2   6   3     1003.94     1003.03     11.65 o 
  -1   6   3       21.58       15.06      5.18 o 
   0   6   3       22.79       10.22      5.08 o 
   1   6   3      420.08      395.13      9.76 o 
   2   6   3       51.78       42.35      7.51 o 
   3   6   3       20.17       23.12      7.73 o 
   4   6   3     1058.65     1063.61     17.61 o 
   5   6   3      365.50      338.18     16.15 o 
   6   6   3      510.14      499.80     19.21 o 
   7   6   3      371.00      399.32     23.20 o 
   8   6   3      374.81      364.28     23.08 o 
   9   6   3        0.84        2.28     19.21 o 
  10   6   3       61.37       65.44     18.52 o 
  11   6   3       49.82       23.76     19.27 o 
 -14   7   3      179.57      196.49     25.70 o 
 -13   7   3       52.08       46.99     17.85 o 
 -12   7   3      372.21      363.49     19.30 o 
 -11   7   3        0.82        1.72     13.94 o 
 -10   7   3      132.21      148.22     15.00 o 
  -9   7   3       92.19       80.25     13.60 o 
  -8   7   3       55.65       44.89     12.27 o 
  -7   7   3      216.06      211.10     12.29 o 
  -6   7   3       42.71       42.32      9.58 o 
  -5   7   3       58.74       48.89      9.11 o 
  -4   7   3       86.90       83.17      6.29 o 
  -3   7   3     1632.89     1774.54     14.77 o 
  -2   7   3      206.67      186.99      7.08 o 
  -1   7   3     3405.99     3304.49     30.49 o 
   0   7   3       31.59       38.41      5.78 o 
   1   7   3     1573.35     1630.01     17.82 o 
   2   7   3      970.43     1002.43     15.38 o 
   3   7   3      611.81      611.97     14.67 o 
   4   7   3        2.00        0.86     10.27 o 
   5   7   3        8.15       11.17     12.16 o 
   6   7   3       41.02       34.02     13.72 o 
   7   7   3     2252.47     2251.16     40.50 o 
   8   7   3       82.31       69.18     18.99 o 
   9   7   3       26.63       39.68     19.56 o 
  10   7   3        1.44        0.00     19.86 o 
  11   7   3        1.95       17.21     22.28 o 
 -14   8   3       48.72       53.54     18.48 o 
 -13   8   3       63.68       64.31     18.23 o 
 -12   8   3      163.65      171.69     17.58 o 
 -11   8   3       10.12       18.79     14.26 o 
 -10   8   3      214.99      222.79     15.97 o 
  -9   8   3       17.32       10.66     13.12 o 
  -8   8   3      153.67      161.76     13.92 o 
  -7   8   3      580.23      582.20     16.36 o 
  -6   8   3      369.82      360.50     13.16 o 
  -5   8   3     1340.63     1354.25     17.23 o 
  -4   8   3        0.01        3.42      7.18 o 
  -3   8   3      197.49      196.80      7.36 o 
  -2   8   3      261.91      261.65      8.45 o 
  -1   8   3      347.68      357.73      9.79 o 
   0   8   3       77.16       94.27      7.60 o 
   1   8   3       65.50       68.25      7.13 o 
   2   8   3     1723.71     1713.16     18.18 o 
   3   8   3     1451.45     1445.07     23.42 o 
   4   8   3       12.77       19.67     11.56 o 
   5   8   3        0.08        1.69     12.55 o 
   6   8   3      398.47      412.09     19.11 o 
   7   8   3      347.41      384.28     23.15 o 
   8   8   3      552.85      506.04     25.71 o 
   9   8   3       14.98       15.72     25.21 o 
  10   8   3      251.04      280.86     31.01 o 
  11   8   3        4.31        6.45     21.83 o 
 -14   9   3      264.10      259.11     21.95 o 
 -13   9   3      389.27      421.70     23.67 o 
 -12   9   3       21.98       23.69     15.76 o 
 -11   9   3       32.73       30.54     15.67 o 
 -10   9   3      200.74      179.74     15.35 o 
  -9   9   3       10.33       10.38     13.56 o 
  -8   9   3      125.52      118.23     13.67 o 
  -7   9   3      215.87      198.04     13.29 o 
  -6   9   3       84.50       89.68     10.83 o 
  -5   9   3      256.46      255.45     10.16 o 
  -4   9   3       18.97       18.63      7.70 o 
  -3   9   3       12.73       19.85      5.92 o 
  -2   9   3     6882.00     6905.06     40.57 o 
  -1   9   3        0.07        5.14      7.11 o 
   0   9   3     1104.38     1153.74     15.66 o 
   1   9   3      637.03      653.87     13.58 o 
   2   9   3        4.09        2.74      9.36 o 
   3   9   3      204.80      186.71     12.51 o 
   4   9   3     1068.91     1073.24     23.81 o 
   5   9   3       15.96       15.91     12.51 o 
   6   9   3        4.05        4.36     14.28 o 
   7   9   3       11.25        8.52     17.71 o 
   8   9   3       27.92       11.09     23.39 o 
   9   9   3       41.91       33.14     24.69 o 
  10   9   3      185.23      222.17     30.16 o 
  11   9   3      116.42      160.29     28.50 o 
 -13  10   3        0.61        5.11     17.82 o 
 -12  10   3       49.38       60.29     15.93 o 
 -11  10   3       59.28       40.58     16.26 o 
 -10  10   3      742.75      692.43     21.00 o 
  -9  10   3        3.17        0.00     13.26 o 
  -8  10   3        0.59        0.00     12.82 o 
  -7  10   3      125.13      130.83     15.13 o 
  -6  10   3      496.03      439.21     17.11 o 
  -5  10   3        2.32        2.50      9.92 o 
  -4  10   3      161.01      145.51      9.48 o 
  -3  10   3      170.02      182.58      8.45 o 
  -2  10   3     4053.83     4201.18     35.21 o 
  -1  10   3        9.31       14.17      7.63 o 
   0  10   3      479.50      487.18     13.01 o 
   1  10   3      104.29      101.72      9.31 o 
   2  10   3      934.20      978.28     18.88 o 
   3  10   3      180.34      187.70     13.42 o 
   4  10   3      512.67      460.02     18.95 o 
   5  10   3        0.21        3.33     14.78 o 
   6  10   3      850.83      805.18     30.75 o 
   7  10   3      225.68      263.04     24.66 o 
   8  10   3      903.30      867.90     34.10 o 
   9  10   3       26.37       29.09     22.63 o 
  10  10   3      229.54      229.35     27.46 o 
  11  10   3       37.51       69.77     27.10 o 
 -13  11   3      245.85      300.54     20.92 o 
 -12  11   3        6.02        5.89     17.56 o 
 -11  11   3      233.88      225.42     19.64 o 
 -10  11   3       90.91       89.47     16.39 o 
  -9  11   3      362.06      346.69     19.32 o 
  -8  11   3     1298.74     1239.24     26.68 o 
  -7  11   3       48.08       45.21     14.70 o 
  -6  11   3        0.77        0.54     14.37 o 
  -5  11   3       20.59       24.03     12.87 o 
  -4  11   3     1088.08     1207.66     21.54 o 
  -3  11   3       16.92       20.99      8.84 o 
  -2  11   3      898.27      871.87     15.04 o 
  -1  11   3      614.51      645.78     14.06 o 
   0  11   3      366.29      379.44     12.55 o 
   1  11   3      616.76      680.34     15.21 o 
   2  11   3      550.71      589.58     16.66 o 
   3  11   3      135.44      133.23     13.47 o 
   4  11   3      493.39      474.64     24.55 o 
   5  11   3      104.83      103.00     21.14 o 
   6  11   3      121.23       85.75     21.92 o 
   7  11   3      505.11      450.18     27.87 o 
   8  11   3       19.24       26.12     22.51 o 
   9  11   3       29.11       41.27     23.48 o 
  10  11   3       14.14       20.14     23.79 o 
 -13  12   3       22.22       17.78     19.28 o 
 -12  12   3        9.41        8.18     20.32 o 
 -11  12   3       19.96       10.59     18.83 o 
 -10  12   3      286.93      279.40     21.86 o 
  -9  12   3       23.35       33.02     15.43 o 
  -8  12   3      125.23      126.53     16.64 o 
  -7  12   3      148.04      157.39     16.41 o 
  -6  12   3     1083.04     1115.32     26.15 o 
  -5  12   3     1704.65     1678.73     28.83 o 
  -4  12   3        1.06        0.00     13.50 o 
  -3  12   3       14.18        9.97      9.90 o 
  -2  12   3      208.41      201.29     10.49 o 
  -1  12   3      129.24      142.08     10.40 o 
   0  12   3       88.19       80.31     10.23 o 
   1  12   3        6.44        4.19      9.71 o 
   2  12   3        1.48        7.25     14.58 o 
   3  12   3       76.49       66.85     16.82 o 
   4  12   3      191.27      176.25     19.23 o 
   5  12   3      537.14      532.18     27.17 o 
   6  12   3      266.20      248.86     23.54 o 
   7  12   3      374.83      402.74     27.17 o 
   8  12   3      152.77      160.18     24.28 o 
   9  12   3      409.21      442.91     30.74 o 
  10  12   3       21.12       18.87     24.78 o 
 -13  13   3        7.68       13.84     18.85 o 
 -12  13   3       42.32       25.97     20.84 o 
 -11  13   3       16.65       17.54     19.34 o 
 -10  13   3        4.72        8.95     17.81 o 
  -9  13   3      260.39      242.13     18.65 o 
  -8  13   3       33.08       34.62     15.12 o 
  -7  13   3       14.65       16.47     16.57 o 
  -6  13   3      176.59      171.03     20.19 o 
  -5  13   3        4.35        6.10     16.33 o 
  -4  13   3      687.28      634.41     23.14 o 
  -3  13   3      326.83      338.46     14.87 o 
  -2  13   3      516.93      519.26     18.90 o 
  -1  13   3     1452.74     1432.19     21.36 o 
   0  13   3      634.09      665.35     16.95 o 
   1  13   3       30.23       24.66     12.94 o 
   2  13   3      195.86      188.44     15.69 o 
   3  13   3       23.86       18.58     16.56 o 
   4  13   3     1319.96     1320.32     31.08 o 
   5  13   3        0.88        9.69     20.56 o 
   6  13   3        1.15       10.26     20.20 o 
   7  13   3       31.23       25.78     21.86 o 
   8  13   3       19.63       27.44     23.31 o 
   9  13   3       57.62       51.34     23.75 o 
  10  13   3       25.35       37.15     25.76 o 
 -12  14   3       22.44       23.14     21.21 o 
 -11  14   3      379.99      396.23     25.31 o 
 -10  14   3       94.18      114.28     21.14 o 
  -9  14   3      392.39      402.15     20.84 o 
  -8  14   3       36.76       31.58     15.53 o 
  -7  14   3       27.76       15.75     19.16 o 
  -6  14   3     2286.29     2274.95     40.98 o 
  -5  14   3      248.13      235.99     20.76 o 
  -4  14   3      644.98      645.14     24.57 o 
  -3  14   3       63.62       76.12     12.89 o 
  -2  14   3       35.23       52.13     14.46 o 
  -1  14   3       20.25       24.00     10.50 o 
   0  14   3       78.15       74.74     14.37 o 
   1  14   3      465.77      463.58     19.90 o 
   2  14   3      406.26      407.44     18.42 o 
   3  14   3      542.70      539.72     23.11 o 
   4  14   3      970.69      983.60     28.47 o 
   5  14   3      258.54      202.42     23.90 o 
   6  14   3       18.77        0.00     21.64 o 
   7  14   3      413.23      411.17     28.82 o 
   8  14   3        0.70        0.15     23.64 o 
   9  14   3      361.50      339.06     31.10 o 
 -12  15   3       17.16       23.67     21.09 o 
 -11  15   3       39.72       36.74     20.66 o 
 -10  15   3       47.24       48.27     19.93 o 
  -9  15   3       16.99       18.09     18.87 o 
  -8  15   3      126.04      143.74     21.88 o 
  -7  15   3       80.76       64.48     19.61 o 
  -6  15   3     2491.43     2443.18     43.33 o 
  -5  15   3      238.80      256.75     21.32 o 
  -4  15   3      147.07      122.20     15.65 o 
  -3  15   3      389.93      431.90     18.27 o 
  -2  15   3      178.57      164.44     21.46 o 
  -1  15   3       99.80      100.56     21.00 o 
   0  15   3        1.25        0.98     14.12 o 
   1  15   3        7.14       15.53     15.61 o 
   2  15   3      283.07      288.00     18.07 o 
   3  15   3       43.75       41.65     15.33 o 
   4  15   3       20.91       15.68     17.76 o 
   5  15   3      335.60      292.37     25.02 o 
   6  15   3      367.59      352.51     27.53 o 
   7  15   3      107.81      125.90     24.87 o 
   8  15   3      266.35      267.21     27.91 o 
   9  15   3      384.42      377.30     30.91 o 
 -11  16   3      108.74      126.91     21.92 o 
 -10  16   3       55.04       41.07     19.74 o 
  -9  16   3      158.90      176.26     22.48 o 
  -8  16   3       11.67       10.54     20.54 o 
  -7  16   3       18.01       14.83     18.86 o 
  -6  16   3        0.06        0.00     18.24 o 
  -5  16   3     1697.94     1601.24     36.16 o 
  -4  16   3        0.44        0.75     16.33 o 
  -3  16   3     1210.16     1169.87     37.42 o 
  -2  16   3        1.93        4.34     19.57 o 
  -1  16   3       35.49       41.76     20.47 o 
   0  16   3      106.10       89.36     17.74 o 
   1  16   3      278.17      310.24     19.26 o 
   2  16   3      218.37      194.17     17.18 o 
   3  16   3        7.04       11.70     15.21 o 
   4  16   3      507.59      469.06     23.49 o 
   5  16   3       25.73       14.89     18.70 o 
   6  16   3       25.38       19.75     22.32 o 
   7  16   3        1.74        3.46     23.50 o 
   8  16   3       12.30        0.00     24.69 o 
 -11  17   3       30.22       25.77     21.36 o 
 -10  17   3      116.71      122.55     22.48 o 
  -9  17   3       69.17       41.14     20.17 o 
  -8  17   3       73.79       87.38     22.29 o 
  -7  17   3      724.53      743.68     30.51 o 
  -6  17   3      181.48      185.55     21.43 o 
  -5  17   3      609.39      520.80     32.15 o 
  -4  17   3      114.14      100.84     24.48 o 
  -3  17   3      392.28      380.73     28.26 o 
  -2  17   3        3.34        5.49     21.45 o 
  -1  17   3        8.14        9.09     20.82 o 
   0  17   3       33.19       33.79     21.79 o 
   1  17   3      677.42      677.52     26.55 o 
   2  17   3      235.73      219.12     17.44 o 
   3  17   3      367.60      354.87     19.52 o 
   4  17   3      194.87      187.89     18.62 o 
   5  17   3        0.01        2.75     19.02 o 
   6  17   3      106.15       68.59     24.20 o 
   7  17   3       21.95       25.73     23.83 o 
   8  17   3       54.84       43.72     24.87 o 
 -10  18   3       50.34       62.35     20.69 o 
  -9  18   3       34.87       31.77     20.31 o 
  -8  18   3       52.84       47.90     21.49 o 
  -7  18   3      144.30      107.46     27.18 o 
  -6  18   3       50.95       28.15     24.47 o 
  -5  18   3        7.00        2.34     23.48 o 
  -4  18   3       89.27      100.11     24.17 o 
  -3  18   3      129.13      134.54     24.44 o 
  -2  18   3       13.46        6.76     21.36 o 
  -1  18   3      376.46      440.31     27.81 o 
   0  18   3      293.06      302.98     26.59 o 
   1  18   3      782.01      760.80     33.88 o 
   2  18   3     1029.97     1069.24     32.69 o 
   3  18   3        4.15        0.00     15.51 o 
   4  18   3      102.53      103.00     17.99 o 
   5  18   3       53.61       58.37     20.36 o 
   6  18   3       63.58       64.55     23.07 o 
   7  18   3       38.75       42.00     24.58 o 
 -10  19   3      380.97      423.12     27.75 o 
  -9  19   3       50.64       37.98     25.19 o 
  -8  19   3      122.77      130.26     29.21 o 
  -7  19   3        0.98        0.04     26.71 o 
  -6  19   3      266.09      272.67     29.70 o 
  -5  19   3        1.26        9.95     23.26 o 
  -4  19   3       11.25        1.16     23.61 o 
  -3  19   3       88.31      102.47     23.42 o 
  -2  19   3       21.47       10.33     21.48 o 
  -1  19   3      538.17      524.47     30.30 o 
   0  19   3      868.80      895.71     35.81 o 
   1  19   3     1153.04     1137.24     39.78 o 
   2  19   3      109.93      111.80     21.08 o 
   3  19   3       97.28       96.87     18.83 o 
   4  19   3      163.59      138.47     19.14 o 
   5  19   3      279.19      259.14     20.82 o 
   6  19   3       38.43       36.01     23.76 o 
   7  19   3        0.01        0.44     24.62 o 
  -9  20   3       44.81       49.28     30.55 o 
  -8  20   3       20.38       14.72     27.46 o 
  -7  20   3       25.90        2.81     27.15 o 
  -6  20   3      195.48      218.13     29.63 o 
  -5  20   3      102.29       61.82     25.53 o 
  -4  20   3        8.01       10.18     23.09 o 
  -3  20   3       36.95       32.72     22.87 o 
  -2  20   3        8.08        0.84     22.18 o 
  -1  20   3      103.15      101.94     31.12 o 
   0  20   3      252.58      236.11     32.82 o 
   1  20   3        3.70       19.62     24.18 o 
   2  20   3      236.46      221.40     28.49 o 
   3  20   3        1.69       20.03     20.66 o 
   4  20   3       27.52       29.70     19.65 o 
   5  20   3       21.10       33.77     19.54 o 
   6  20   3        1.87        0.00     20.14 o 
  -8  21   3       30.07       29.61     29.26 o 
  -7  21   3       29.97       34.62     28.55 o 
  -6  21   3       85.15       92.23     27.09 o 
  -5  21   3      241.39      268.70     30.55 o 
  -4  21   3       26.13       26.96     25.70 o 
  -3  21   3       52.87       14.89     24.39 o 
  -2  21   3       68.89       47.09     30.77 o 
  -1  21   3        3.36       15.31     30.76 o 
   0  21   3       65.99       53.46     32.53 o 
   1  21   3      756.11      726.05     35.89 o 
   2  21   3      165.23      182.73     29.02 o 
   3  21   3      128.75      152.28     23.44 o 
   4  21   3       29.50       22.40     19.13 o 
   5  21   3       74.55       92.88     21.13 o 
  -7  22   3        4.20        6.78     27.84 o 
  -6  22   3        0.02        0.00     27.28 o 
  -5  22   3        4.17        0.00     27.41 o 
  -4  22   3      114.97       82.24     26.53 o 
  -3  22   3       19.62        5.22     24.08 o 
  -2  22   3       29.18       21.65     30.05 o 
  -1  22   3        0.03        0.00     29.93 o 
   0  22   3       97.94      111.62     33.02 o 
   1  22   3      161.08      171.24     36.29 o 
   2  22   3      200.12      204.58     29.17 o 
   3  22   3       16.68       30.97     27.33 o 
   4  22   3      102.28       98.84     24.01 o 
  -6  23   3        2.11        4.38     27.79 o 
  -5  23   3      197.98      213.29     30.82 o 
  -4  23   3      129.37      107.88     27.61 o 
  -3  23   3       20.61       23.57     33.67 o 
  -2  23   3      269.98      294.75     38.83 o 
  -1  23   3       10.01        5.49     33.04 o 
   0  23   3      501.95      529.07     44.69 o 
   1  23   3       27.35       38.77     35.02 o 
   2  23   3       12.68       20.69     34.99 o 
   3  23   3        5.43       40.42     27.95 o 
  -4  24   3      164.91      103.48     35.37 o 
  -3  24   3       98.21      106.06     32.56 o 
  -2  24   3       65.24      117.41     62.16 o 
  -1  24   3       57.02       80.52     33.74 o 
   0  24   3      226.52      301.13     39.72 o 
   1  24   3        1.75        1.20     32.95 o 
 -15   0   4      561.80      604.78     64.54 o 
 -14   0   4      444.00      549.90     62.73 o 
 -13   0   4     2803.57     2892.93    106.23 o 
 -12   0   4      636.05      651.32     46.84 o 
 -11   0   4      253.38      269.39     29.92 o 
 -10   0   4     2507.68     2422.18     57.18 o 
  -9   0   4       21.65       28.60     12.92 o 
  -8   0   4     1425.48     1495.95     24.32 o 
  -7   0   4        0.73        0.00     11.14 o 
  -6   0   4     1261.31     1184.10     22.90 o 
  -5   0   4       29.86       15.34      8.70 o 
  -4   0   4     4903.94     4989.84     41.48 o 
  -3   0   4    10599.77    10541.62     75.24 o 
  -2   0   4    10312.76    10403.36    126.43 o 
  -1   0   4      152.78      139.88      9.28 o 
   0   0   4      161.65      166.29      8.74 o 
   1   0   4     1269.46     1339.50     16.96 o 
   2   0   4     9796.19    10259.95     62.72 o 
   3   0   4     3909.66     4017.06     43.79 o 
   4   0   4      222.71      226.47     17.43 o 
   5   0   4     2375.55     2421.80     46.75 o 
   6   0   4      150.22      145.56     17.70 o 
   7   0   4      515.00      485.16     23.68 o 
   8   0   4      271.80      245.45     20.78 o 
   9   0   4        7.49       32.13     18.71 o 
  10   0   4      690.32      706.62     35.57 o 
  11   0   4       70.78       97.01     30.03 o 
 -15   1   4        0.44        0.00     29.46 o 
 -14   1   4      188.26      176.14     35.17 o 
 -13   1   4       42.23       45.40     28.62 o 
 -12   1   4      588.66      590.84     26.36 o 
 -11   1   4       26.99       40.27     18.03 o 
 -10   1   4      129.18      152.12     13.90 o 
  -9   1   4      269.67      240.12     13.46 o 
  -8   1   4      897.52      894.91     14.92 o 
  -7   1   4       15.25       22.88      8.31 o 
  -6   1   4        5.28        5.39      6.82 o 
  -5   1   4     6073.85     6132.97     44.83 o 
  -4   1   4     1206.20     1188.11     14.30 o 
  -3   1   4       13.26       15.16      5.65 o 
  -2   1   4      595.80      549.41      8.85 o 
  -1   1   4     2277.30     2399.22     20.23 o 
   0   1   4      266.39      297.90      6.94 o 
   1   1   4     2965.53     3019.42     19.84 o 
   2   1   4     1018.84     1057.37     16.06 o 
   3   1   4      499.43      538.02     13.90 o 
   4   1   4      713.76      777.70     15.82 o 
   5   1   4      141.09      137.00     11.87 o 
   6   1   4      448.66      449.89     15.19 o 
   7   1   4      185.90      185.04     13.81 o 
   8   1   4      561.98      564.46     16.99 o 
   9   1   4      248.96      247.05     15.74 o 
  10   1   4       43.47       33.25     15.16 o 
  11   1   4        0.46        3.74     17.75 o 
 -15   2   4       92.82       40.19     33.09 o 
 -14   2   4        4.35        1.55     30.14 o 
 -13   2   4      559.98      537.53     31.85 o 
 -12   2   4      611.34      598.68     26.72 o 
 -11   2   4       13.63       16.03     14.04 o 
 -10   2   4      167.33      163.57     14.22 o 
  -9   2   4       28.42       28.96     11.66 o 
  -8   2   4      250.64      274.64     11.91 o 
  -7   2   4     1567.03     1570.06     20.56 o 
  -6   2   4      647.70      638.98     11.82 o 
  -5   2   4      955.57      942.21     14.58 o 
  -4   2   4     4395.04     4193.55     25.71 o 
  -3   2   4     2610.63     2538.44     17.86 o 
  -2   2   4     2162.61     2052.21     24.85 o 
  -1   2   4        2.90        6.11      6.26 o 
   0   2   4        0.21        2.35      4.40 o 
   1   2   4      654.49      676.72     10.70 o 
   2   2   4      131.93      147.59      9.13 o 
   3   2   4      140.15      144.42      7.94 o 
   4   2   4      638.85      587.68     14.44 o 
   5   2   4        7.28        7.23     10.43 o 
   6   2   4       20.04       33.51     11.92 o 
   7   2   4      282.21      297.11     15.68 o 
   8   2   4      226.26      214.31     15.07 o 
   9   2   4       24.92       24.58     15.04 o 
  10   2   4       47.32       45.55     17.68 o 
  11   2   4        5.04       15.64     18.91 o 
 -15   3   4       82.09       79.32     32.98 o 
 -14   3   4        0.16       15.29     28.96 o 
 -13   3   4       16.01        8.49     21.82 o 
 -12   3   4       18.96       19.01     16.19 o 
 -11   3   4      123.87      130.38     14.64 o 
 -10   3   4        1.88        8.94     12.98 o 
  -9   3   4      238.77      250.74     14.44 o 
  -8   3   4        3.65       12.32     11.26 o 
  -7   3   4        0.23        0.33      8.76 o 
  -6   3   4       15.45       16.56      9.56 o 
  -5   3   4      676.55      661.58     13.44 o 
  -4   3   4     1208.16     1210.50     15.40 o 
  -3   3   4     2272.04     2287.74     26.33 o 
  -2   3   4     2195.19     2229.29     18.00 o 
  -1   3   4      460.85      469.97     10.07 o 
   0   3   4        0.94        3.36      6.14 o 
   1   3   4     1619.22     1646.37     18.34 o 
   2   3   4      793.50      816.02     13.20 o 
   3   3   4       49.80       52.05      8.28 o 
   4   3   4        3.72        7.26      8.99 o 
   5   3   4        0.01        5.40     10.56 o 
   6   3   4       48.05       45.80     11.90 o 
   7   3   4      253.30      270.00     15.17 o 
   8   3   4       98.67       88.16     14.68 o 
   9   3   4       66.85       48.02     17.22 o 
  10   3   4      518.80      547.28     25.33 o 
  11   3   4        0.41        9.36     20.98 o 
 -15   4   4       57.06       88.89     27.39 o 
 -14   4   4      126.35      153.16     33.16 o 
 -13   4   4      216.09      237.14     26.96 o 
 -12   4   4       33.47       27.21     13.87 o 
 -11   4   4       15.83       23.12     13.55 o 
 -10   4   4      268.16      260.72     15.92 o 
  -9   4   4      215.67      220.46     15.67 o 
  -8   4   4      209.62      212.93     13.92 o 
  -7   4   4      173.73      154.81     12.92 o 
  -6   4   4     2962.60     2902.51     29.65 o 
  -5   4   4      522.58      535.29     12.89 o 
  -4   4   4      751.07      735.11     13.02 o 
  -3   4   4     4225.23     4141.40     30.39 o 
  -2   4   4      632.40      612.88     11.24 o 
  -1   4   4      391.47      381.80      9.68 o 
   0   4   4        1.98        4.89      5.91 o 
   1   4   4       25.28       34.13      5.80 o 
   2   4   4       32.02       29.89      7.32 o 
   3   4   4     1016.52     1119.53     16.38 o 
   4   4   4      252.97      241.42     11.47 o 
   5   4   4      445.31      485.36     15.08 o 
   6   4   4       19.34       19.37     11.70 o 
   7   4   4     1669.26     1591.86     28.20 o 
   8   4   4       19.95       24.84     14.18 o 
   9   4   4      272.61      240.19     20.48 o 
  10   4   4       96.10       79.13     21.34 o 
  11   4   4       69.01       55.22     22.60 o 
 -15   5   4      292.69      310.47     32.77 o 
 -14   5   4        1.34        1.38     24.34 o 
 -13   5   4       15.24       14.87     18.42 o 
 -12   5   4       37.72       48.76     14.28 o 
 -11   5   4        7.62       14.81     13.68 o 
 -10   5   4      353.90      361.25     18.42 o 
  -9   5   4     3630.33     3643.64     37.66 o 
  -8   5   4       23.99       25.87     12.45 o 
  -7   5   4     6785.11     6771.89     44.04 o 
  -6   5   4     3845.34     3699.67     34.00 o 
  -5   5   4      980.53      996.42     16.36 o 
  -4   5   4     5284.68     5358.86     34.12 o 
  -3   5   4     1175.45     1163.33     13.11 o 
  -2   5   4      133.84      140.85      6.82 o 
  -1   5   4      892.71      978.74     13.70 o 
   0   5   4      284.47      298.10      8.79 o 
   1   5   4      650.37      645.33     11.94 o 
   2   5   4       39.60       43.92      7.15 o 
   3   5   4       68.98       76.28      8.88 o 
   4   5   4      157.61      165.39     10.73 o 
   5   5   4     1068.70     1108.33     19.47 o 
   6   5   4      291.53      292.15     16.16 o 
   7   5   4     1903.15     1788.59     29.53 o 
   8   5   4      531.61      521.44     26.26 o 
   9   5   4       87.66       91.35     20.73 o 
  10   5   4       23.62       20.07     21.02 o 
  11   5   4       45.82       38.30     22.57 o 
 -14   6   4        0.20        1.23     21.61 o 
 -13   6   4      114.66      127.68     16.68 o 
 -12   6   4       15.34       30.79     16.08 o 
 -11   6   4      131.80      144.44     15.36 o 
 -10   6   4      167.17      148.42     16.62 o 
  -9   6   4       30.74       20.11     14.09 o 
  -8   6   4       25.74       21.80     12.72 o 
  -7   6   4       15.98       25.62     11.42 o 
  -6   6   4     3989.63     3970.75     36.07 o 
  -5   6   4     2442.99     2482.54     24.42 o 
  -4   6   4      963.94      992.95     15.64 o 
  -3   6   4      373.94      406.49      9.41 o 
  -2   6   4        3.56        2.39      3.00 o 
  -1   6   4     6421.41     6698.58     31.79 o 
   0   6   4      331.07      349.06     10.30 o 
   1   6   4      688.47      713.92     11.47 o 
   2   6   4      151.77      153.62      8.48 o 
   3   6   4      576.65      533.48     13.52 o 
   4   6   4        0.83        6.10      9.53 o 
   5   6   4       54.43       51.13     11.85 o 
   6   6   4       65.53       80.71     16.08 o 
   7   6   4      663.73      634.28     27.14 o 
   8   6   4      139.32      124.88     20.78 o 
   9   6   4      756.52      649.02     30.23 o 
  10   6   4        0.17        0.00     21.11 o 
  11   6   4      153.21      170.12     23.88 o 
 -14   7   4       29.35       24.55     19.71 o 
 -13   7   4      273.79      258.66     18.77 o 
 -12   7   4      105.82      107.18     15.97 o 
 -11   7   4       37.86       40.89     13.58 o 
 -10   7   4      449.47      442.87     18.15 o 
  -9   7   4        1.34        0.81     14.38 o 
  -8   7   4     1830.61     1811.33     27.64 o 
  -7   7   4      359.29      356.41     15.56 o 
  -6   7   4      125.75      110.59     10.70 o 
  -5   7   4      136.90      139.72      8.77 o 
  -4   7   4      619.86      643.84     11.53 o 
  -3   7   4     1832.23     1884.23     15.69 o 
  -2   7   4       11.13       17.06      4.90 o 
  -1   7   4      306.27      312.76      9.56 o 
   0   7   4     1456.56     1424.67     23.58 o 
   1   7   4      108.63      105.68      6.62 o 
   2   7   4        4.55        1.19      6.63 o 
   3   7   4      177.81      177.45     11.37 o 
   4   7   4      581.09      522.15     26.49 o 
   5   7   4      132.06      103.40     22.39 o 
   6   7   4      577.43      519.65     24.43 o 
   7   7   4      484.61      437.72     24.37 o 
   8   7   4       10.48       13.60     18.01 o 
   9   7   4        3.28        4.02     23.93 o 
  10   7   4        7.56       27.96     26.54 o 
 -14   8   4      345.58      363.31     23.54 o 
 -13   8   4      152.21      138.81     17.61 o 
 -12   8   4       81.09       89.48     15.71 o 
 -11   8   4       13.62        0.96     12.70 o 
 -10   8   4      751.09      757.50     21.10 o 
  -9   8   4       37.28       38.65     13.15 o 
  -8   8   4     1162.41     1193.40     22.02 o 
  -7   8   4     1715.88     1732.21     23.52 o 
  -6   8   4       17.68       13.90      9.43 o 
  -5   8   4      474.50      481.19     12.05 o 
  -4   8   4       27.00       22.12      8.50 o 
  -3   8   4     1167.82     1130.64     13.05 o 
  -2   8   4      370.52      356.16      9.11 o 
  -1   8   4     2225.44     2233.80     42.44 o 
   0   8   4      280.63      313.33     11.11 o 
   1   8   4      839.15      860.47     16.85 o 
   2   8   4      975.23     1027.23     18.81 o 
   3   8   4      821.83      832.47     28.94 o 
   4   8   4       17.97       24.57     19.89 o 
   5   8   4       98.39      101.76     22.82 o 
   6   8   4       28.60       25.34     23.77 o 
   7   8   4        2.11        2.26     23.33 o 
   8   8   4     1863.39     1897.41     50.31 o 
   9   8   4      442.24      438.09     33.59 o 
  10   8   4      151.61      176.29     29.78 o 
 -14   9   4       34.96       20.69     18.47 o 
 -13   9   4        7.78        7.80     16.06 o 
 -12   9   4      194.79      185.25     19.22 o 
 -11   9   4       30.73       19.65     13.86 o 
 -10   9   4      105.87       79.62     14.17 o 
  -9   9   4      142.08      143.24     14.50 o 
  -8   9   4      259.37      241.80     14.60 o 
  -7   9   4      502.27      491.75     15.97 o 
  -6   9   4     1466.93     1432.61     22.09 o 
  -5   9   4      401.66      430.24     14.01 o 
  -4   9   4      487.12      506.59     13.92 o 
  -3   9   4        0.15        4.32      6.30 o 
  -2   9   4      258.35      271.20      8.99 o 
  -1   9   4      135.12      138.29     11.22 o 
   0   9   4      148.81      141.96     11.36 o 
   1   9   4      245.74      247.19     11.19 o 
   2   9   4      281.81      304.84     17.08 o 
   3   9   4       94.23      126.81     18.22 o 
   4   9   4       11.01       19.19     20.85 o 
   5   9   4      805.51      807.37     33.35 o 
   6   9   4       14.51        0.00     22.83 o 
   7   9   4      367.77      382.97     29.81 o 
   8   9   4       50.14       39.16     25.27 o 
   9   9   4      253.12      259.94     29.93 o 
  10   9   4      154.18      159.39     30.14 o 
 -14  10   4       10.42        0.00     17.12 o 
 -13  10   4        0.37        0.00     16.07 o 
 -12  10   4       39.12       26.17     16.74 o 
 -11  10   4      125.67      124.72     15.48 o 
 -10  10   4       29.42       25.47     13.51 o 
  -9  10   4      319.32      317.29     16.83 o 
  -8  10   4        3.96        5.30     14.49 o 
  -7  10   4       76.91       76.37     14.65 o 
  -6  10   4        0.27        0.00     13.18 o 
  -5  10   4      106.28      126.92     11.47 o 
  -4  10   4        6.99        8.06      9.66 o 
  -3  10   4      262.66      264.63     10.48 o 
  -2  10   4      767.08      784.98     16.72 o 
  -1  10   4      322.43      336.79     13.94 o 
   0  10   4      170.58      153.03     13.41 o 
   1  10   4      360.33      365.85     15.45 o 
   2  10   4      577.25      604.45     20.78 o 
   3  10   4      472.19      465.41     21.05 o 
   4  10   4      772.16      783.59     28.44 o 
   5  10   4      405.71      407.47     25.94 o 
   6  10   4      139.82      167.21     23.09 o 
   7  10   4      843.65      848.60     33.23 o 
   8  10   4       13.45       15.36     22.56 o 
   9  10   4        7.14       12.04     23.99 o 
  10  10   4      240.52      255.30     28.19 o 
 -13  11   4       25.03       23.58     18.55 o 
 -12  11   4      324.29      306.94     24.07 o 
 -11  11   4      186.97      180.76     18.37 o 
 -10  11   4      171.92      174.16     17.78 o 
  -9  11   4       42.79       48.30     15.75 o 
  -8  11   4      239.31      233.75     18.05 o 
  -7  11   4      936.74      892.13     23.10 o 
  -6  11   4      147.80      148.09     14.88 o 
  -5  11   4      185.01      196.88     16.26 o 
  -4  11   4      118.74      115.99     11.70 o 
  -3  11   4      571.76      544.71     16.80 o 
  -2  11   4        5.98        0.42      9.96 o 
  -1  11   4      161.33      190.40     13.15 o 
   0  11   4      129.42      158.49     14.10 o 
   1  11   4      504.10      521.47     17.80 o 
   2  11   4        1.71        4.22     15.04 o 
   3  11   4      186.20      197.14     18.49 o 
   4  11   4      263.64      273.04     23.50 o 
   5  11   4     1622.52     1554.56     37.80 o 
   6  11   4      997.79      869.91     32.51 o 
   7  11   4      142.18      153.80     24.09 o 
   8  11   4      105.25      100.89     23.75 o 
   9  11   4        4.07       16.31     23.99 o 
  10  11   4      137.45       97.58     26.06 o 
 -13  12   4      217.71      217.95     23.92 o 
 -12  12   4       86.02       87.47     20.68 o 
 -11  12   4      259.53      246.07     22.51 o 
 -10  12   4        7.59       11.55     15.74 o 
  -9  12   4       93.49       74.43     15.99 o 
  -8  12   4      299.20      282.77     18.81 o 
  -7  12   4        0.34        2.39     14.90 o 
  -6  12   4       45.71       42.41     13.76 o 
  -5  12   4      691.89      687.88     23.28 o 
  -4  12   4      252.62      277.68     28.64 o 
  -3  12   4       84.87      101.43     17.17 o 
  -2  12   4        0.26        6.05     10.77 o 
  -1  12   4      120.78      121.37     13.63 o 
   0  12   4        0.07        1.10     13.01 o 
   1  12   4       44.56       44.37     13.43 o 
   2  12   4      548.34      581.33     20.31 o 
   3  12   4      349.19      352.45     21.10 o 
   4  12   4        0.46        1.44     19.98 o 
   5  12   4       96.03       53.09     20.64 o 
   6  12   4      277.70      324.77     26.26 o 
   7  12   4      187.37      193.97     25.65 o 
   8  12   4       32.86       33.86     22.11 o 
   9  12   4        5.07       10.22     24.12 o 
 -13  13   4        0.03        0.00     21.60 o 
 -12  13   4       79.51       80.50     21.14 o 
 -11  13   4      157.84      157.39     21.68 o 
 -10  13   4        0.90        4.62     16.27 o 
  -9  13   4        0.82        0.00     15.19 o 
  -8  13   4      345.71      341.58     19.24 o 
  -7  13   4       26.69       29.04     15.52 o 
  -6  13   4       35.93       42.24     15.71 o 
  -5  13   4      602.88      651.27     37.23 o 
  -4  13   4       23.07       16.29     24.22 o 
  -3  13   4      390.93      393.14     31.81 o 
  -2  13   4      475.64      472.57     23.78 o 
  -1  13   4      297.86      327.01     16.64 o 
   0  13   4      101.00       94.71     14.90 o 
   1  13   4     1343.39     1321.65     25.23 o 
   2  13   4        1.73        0.00     14.77 o 
   3  13   4      240.96      239.08     20.33 o 
   4  13   4      371.72      387.86     25.21 o 
   5  13   4      246.45      223.69     23.62 o 
   6  13   4       34.25       34.49     21.76 o 
   7  13   4      677.10      620.96     32.49 o 
   8  13   4        7.85        7.75     24.71 o 
   9  13   4        1.92        3.25     24.06 o 
 -12  14   4        5.44       13.93     20.15 o 
 -11  14   4       38.78       38.74     20.17 o 
 -10  14   4       80.41      102.07     18.18 o 
  -9  14   4        3.95        0.00     15.55 o 
  -8  14   4      255.50      223.72     18.37 o 
  -7  14   4      215.66      193.56     20.49 o 
  -6  14   4      220.87      213.36     26.46 o 
  -5  14   4        0.00        4.01     22.20 o 
  -4  14   4        2.62       24.62     25.63 o 
  -3  14   4     1048.28     1001.85     41.65 o 
  -2  14   4      155.79      146.37     28.37 o 
  -1  14   4      248.17      238.72     15.56 o 
   0  14   4      406.55      405.66     19.07 o 
   1  14   4      974.71      936.86     25.18 o 
   2  14   4      326.40      305.63     18.55 o 
   3  14   4      453.92      473.74     22.91 o 
   4  14   4       29.30       23.07     17.77 o 
   5  14   4     1065.13     1081.11     35.24 o 
   6  14   4      163.25      171.54     25.28 o 
   7  14   4       12.22        9.10     22.79 o 
   8  14   4       19.42       30.59     23.83 o 
   9  14   4       85.87       78.44     26.83 o 
 -12  15   4        2.73        6.31     20.53 o 
 -11  15   4        0.87        1.32     20.44 o 
 -10  15   4       22.59       14.97     16.85 o 
  -9  15   4      202.35      189.31     18.85 o 
  -8  15   4      237.87      243.15     21.62 o 
  -7  15   4     1063.66     1036.27     34.45 o 
  -6  15   4      146.22      138.21     25.44 o 
  -5  15   4      787.29      781.02     34.43 o 
  -4  15   4        8.46        9.59     26.26 o 
  -3  15   4       73.36       67.77     27.03 o 
  -2  15   4        0.12        0.00     27.07 o 
  -1  15   4      568.36      595.28     37.27 o 
   0  15   4      158.77      170.80     16.92 o 
   1  15   4       12.08       16.72     15.75 o 
   2  15   4       87.67      103.92     15.89 o 
   3  15   4      164.56      160.48     17.20 o 
   4  15   4      236.22      242.79     21.49 o 
   5  15   4      102.37      108.44     22.51 o 
   6  15   4      633.55      624.10     31.67 o 
   7  15   4      304.68      301.57     28.66 o 
   8  15   4        0.00        4.02     23.36 o 
 -11  16   4        1.37        3.48     20.16 o 
 -10  16   4      467.03      484.45     31.17 o 
  -9  16   4        0.01        0.00     23.96 o 
  -8  16   4      102.42      108.22     24.06 o 
  -7  16   4       53.50       47.71     25.28 o 
  -6  16   4     1060.40     1108.31     39.53 o 
  -5  16   4      207.76      197.77     26.86 o 
  -4  16   4       33.11       29.31     27.26 o 
  -3  16   4        6.06        7.25     27.65 o 
  -2  16   4        0.78        3.87     26.89 o 
  -1  16   4        4.34        0.00     27.20 o 
   0  16   4       97.98       91.48     18.82 o 
   1  16   4      408.76      402.04     20.40 o 
   2  16   4       78.58       63.34     15.51 o 
   3  16   4      637.61      625.65     23.14 o 
   4  16   4       63.16       58.74     18.64 o 
   5  16   4       29.07       32.40     21.79 o 
   6  16   4      133.52      130.61     24.03 o 
   7  16   4       63.52       81.87     24.59 o 
   8  16   4       25.98        5.16     25.27 o 
 -11  17   4       91.61       97.58     25.13 o 
 -10  17   4       90.57       92.39     25.03 o 
  -9  17   4        8.19       23.12     25.03 o 
  -8  17   4      187.06      184.68     25.60 o 
  -7  17   4      108.40      111.65     26.77 o 
  -6  17   4      115.91       98.64     26.15 o 
  -5  17   4       22.04       25.35     23.63 o 
  -4  17   4     1244.14     1232.40     40.38 o 
  -3  17   4        5.56        9.54     27.92 o 
  -2  17   4      102.53      128.43     29.75 o 
  -1  17   4      219.44      205.95     31.10 o 
   0  17   4      574.91      544.25     38.06 o 
   1  17   4        0.27        2.57     15.52 o 
   2  17   4     1055.61     1011.73     27.79 o 
   3  17   4       95.81       84.61     16.87 o 
   4  17   4      458.72      491.10     22.99 o 
   5  17   4       20.93       20.21     22.62 o 
   6  17   4      191.93      228.67     26.82 o 
   7  17   4       29.92       63.81     25.25 o 
 -10  18   4      123.55      114.64     26.52 o 
  -9  18   4      302.00      278.30     28.60 o 
  -8  18   4       29.34       46.14     24.89 o 
  -7  18   4       32.45       41.60     26.34 o 
  -6  18   4     1408.83     1401.06     45.77 o 
  -5  18   4       35.80       43.33     25.36 o 
  -4  18   4      242.63      245.52     27.67 o 
  -3  18   4      101.03       92.39     29.41 o 
  -2  18   4      251.57      241.41     33.32 o 
  -1  18   4        0.10        0.00     28.11 o 
   0  18   4        5.18        0.35     27.37 o 
   1  18   4      135.24      137.13     24.56 o 
   2  18   4      104.84      113.24     18.54 o 
   3  18   4       97.79       92.99     17.74 o 
   4  18   4       47.53       44.67     17.40 o 
   5  18   4      170.58      151.19     21.53 o 
   6  18   4       50.37       56.25     23.45 o 
   7  18   4      114.06      136.74     26.17 o 
 -10  19   4        0.01        0.00     27.43 o 
  -9  19   4      137.36      145.81     28.07 o 
  -8  19   4      115.09       96.12     25.59 o 
  -7  19   4       37.47       26.04     28.38 o 
  -6  19   4       50.83       49.27     26.43 o 
  -5  19   4       25.63       39.02     25.22 o 
  -4  19   4        5.29       18.76     23.48 o 
  -3  19   4       16.10       14.95     22.59 o 
  -2  19   4       94.85      115.83     31.17 o 
  -1  19   4        0.37        8.77     29.19 o 
   0  19   4      685.62      728.09     44.48 o 
   1  19   4      123.50      167.85     34.41 o 
   2  19   4       29.19       13.54     19.63 o 
   3  19   4      118.64      105.17     18.63 o 
   4  19   4        2.76        0.00     17.18 o 
   5  19   4        0.22        0.00     20.30 o 
   6  19   4       59.44       93.80     25.49 o 
  -9  20   4      121.58      124.44     27.56 o 
  -8  20   4       53.31       90.98     30.20 o 
  -7  20   4        2.04        4.87     28.18 o 
  -6  20   4       39.05       27.96     26.64 o 
  -5  20   4       41.83       22.26     26.54 o 
  -4  20   4       69.15       51.54     26.14 o 
  -3  20   4        2.64       14.18     24.07 o 
  -2  20   4        1.39       10.09     23.54 o 
  -1  20   4     1267.94     1309.71     54.43 o 
   0  20   4      343.64      318.70     37.26 o 
   1  20   4       59.73       77.79     32.25 o 
   2  20   4      269.61      243.18     35.97 o 
   3  20   4       49.97       58.07     22.86 o 
   4  20   4       19.18       23.56     18.38 o 
   5  20   4       41.87       32.02     20.72 o 
  -8  21   4      173.21      207.68     34.69 o 
  -7  21   4       54.14       64.75     29.54 o 
  -6  21   4       14.95        7.19     26.92 o 
  -5  21   4       81.20       79.48     28.41 o 
  -4  21   4       12.36       20.22     25.02 o 
  -3  21   4        7.00        0.00     25.49 o 
  -2  21   4       64.42       76.47     31.87 o 
  -1  21   4      233.94      267.88     36.10 o 
   0  21   4       69.35       44.38     32.38 o 
   1  21   4       16.76       12.58     28.56 o 
   2  21   4      449.22      439.95     42.33 o 
   3  21   4      286.95      314.83     32.60 o 
   4  21   4       11.42       37.91     19.89 o 
  -7  22   4        3.37        0.00     30.20 o 
  -6  22   4      412.29      484.06     37.83 o 
  -5  22   4       36.21       20.70     27.23 o 
  -4  22   4       46.81       28.97     26.46 o 
  -3  22   4       77.05       67.32     26.63 o 
  -2  22   4       72.36       76.72     33.97 o 
  -1  22   4       46.98       62.83     33.43 o 
   0  22   4      167.17      209.73     35.89 o 
   1  22   4       44.34       64.21     33.18 o 
   2  22   4        0.26        0.00     33.19 o 
   3  22   4       13.81       20.72     33.04 o 
  -5  23   4       13.24       17.00     28.32 o 
  -4  23   4       66.45       60.63     27.74 o 
  -3  23   4        0.54        5.69     34.16 o 
  -2  23   4       21.51       27.63     33.04 o 
  -1  23   4        6.42        0.00     32.48 o 
   0  23   4        0.69        0.00     29.69 o 
   1  23   4       30.11       11.95     29.70 o 
  -2  24   4      251.98      270.91     38.02 o 
 -15   1   5      255.43      280.96     48.04 o 
 -14   1   5     1290.07     1341.03     45.42 o 
 -13   1   5      430.58      441.21     26.15 o 
 -12   1   5      288.54      286.48     21.91 o 
 -11   1   5       22.11       16.94     15.88 o 
 -10   1   5      663.30      656.61     20.42 o 
  -9   1   5      182.87      189.30     13.59 o 
  -8   1   5      662.56      668.51     17.83 o 
  -7   1   5      799.19      775.47     15.90 o 
  -6   1   5      301.59      312.19     10.90 o 
  -5   1   5      371.07      363.48     10.66 o 
  -4   1   5       94.35       90.61      7.00 o 
  -3   1   5       14.00       22.00      5.76 o 
  -2   1   5        7.85       14.89      5.31 o 
  -1   1   5     1864.61     1851.81     18.89 o 
   0   1   5      125.13      124.52      6.45 o 
   1   1   5     1554.17     1477.50     14.00 o 
   2   1   5     3555.11     3797.92     30.09 o 
   3   1   5      874.61      918.55     18.05 o 
   4   1   5       57.53       47.56     11.63 o 
   5   1   5      154.07      146.79     14.10 o 
   6   1   5     1533.42     1595.58     27.43 o 
   7   1   5       92.48       89.22     14.18 o 
   8   1   5       13.66       16.27     14.65 o 
   9   1   5        4.03        2.06     19.99 o 
  10   1   5       26.56       21.32     19.60 o 
 -15   2   5      118.23       96.69     32.95 o 
 -14   2   5       29.28       13.87     24.55 o 
 -13   2   5      495.80      499.12     27.49 o 
 -12   2   5      218.03      231.44     19.98 o 
 -11   2   5       75.91       84.17     16.84 o 
 -10   2   5      103.38      109.26     15.31 o 
  -9   2   5       55.75       61.91     13.28 o 
  -8   2   5        5.74        3.73     12.08 o 
  -7   2   5      219.09      201.12     11.58 o 
  -6   2   5       37.52       48.49      8.66 o 
  -5   2   5       31.13       22.75      6.85 o 
  -4   2   5     1931.94     1925.55     17.86 o 
  -3   2   5     3294.52     3337.53     25.39 o 
  -2   2   5      488.68      456.82      8.64 o 
  -1   2   5     3297.28     3495.76     25.29 o 
   0   2   5     4221.09     4273.37     45.41 o 
   1   2   5      868.57      894.35     11.43 o 
   2   2   5     1569.41     1765.03     21.33 o 
   3   2   5       48.45       28.35      9.85 o 
   4   2   5       91.73       80.16     12.03 o 
   5   2   5      575.48      583.11     18.46 o 
   6   2   5       21.03       21.57     12.23 o 
   7   2   5      551.29      485.31     18.62 o 
   8   2   5        7.71        0.00     16.76 o 
   9   2   5      804.78      840.54     28.50 o 
  10   2   5      158.09      144.09     23.03 o 
 -15   3   5      144.03      128.71     33.60 o 
 -14   3   5       37.18       53.21     26.00 o 
 -13   3   5       82.46       66.63     18.32 o 
 -12   3   5       23.25       14.96     16.51 o 
 -11   3   5      319.77      306.44     18.02 o 
 -10   3   5       50.17       45.34     14.46 o 
  -9   3   5        1.23        0.00     12.69 o 
  -8   3   5        6.31       16.83     12.35 o 
  -7   3   5      436.70      438.78     15.60 o 
  -6   3   5      108.84      113.76     10.81 o 
  -5   3   5        0.10        0.66      7.47 o 
  -4   3   5      154.78      168.24      7.43 o 
  -3   3   5     1421.84     1429.85     21.06 o 
  -2   3   5     2241.39     2201.33     19.60 o 
  -1   3   5       94.90      120.87      8.16 o 
   0   3   5        0.87        3.49      4.19 o 
   1   3   5      604.69      632.86     13.71 o 
   2   3   5        2.29        4.68      8.06 o 
   3   3   5     1453.00     1492.78     21.74 o 
   4   3   5      131.70      123.22     13.25 o 
   5   3   5       15.12       19.25     13.00 o 
   6   3   5      349.72      336.30     17.69 o 
   7   3   5       27.97       25.86     15.53 o 
   8   3   5       39.51       29.71     16.84 o 
   9   3   5        7.27        3.92     20.95 o 
  10   3   5      102.00       82.63     22.97 o 
 -15   4   5        5.32        0.00     30.13 o 
 -14   4   5      522.34      508.60     34.34 o 
 -13   4   5      417.07      416.76     23.60 o 
 -12   4   5       10.02       14.05     16.20 o 
 -11   4   5        8.71        9.13     14.67 o 
 -10   4   5       14.63       14.99     13.81 o 
  -9   4   5      176.63      194.85     15.14 o 
  -8   4   5     1110.42     1069.10     23.02 o 
  -7   4   5       16.05       14.85     11.13 o 
  -6   4   5      247.23      250.47     11.52 o 
  -5   4   5      310.20      297.73     11.20 o 
  -4   4   5      887.34      915.57     14.46 o 
  -3   4   5      524.79      481.23      9.41 o 
  -2   4   5     1946.91     1956.75     19.22 o 
  -1   4   5        0.04        3.86      7.31 o 
   0   4   5     1136.20     1179.43     15.24 o 
   1   4   5      546.32      538.15     17.75 o 
   2   4   5       45.64       45.12     12.60 o 
   3   4   5     1006.65     1072.37     22.58 o 
   4   4   5      819.45      829.71     19.70 o 
   5   4   5      534.70      553.05     18.68 o 
   6   4   5     2093.28     2047.55     34.19 o 
   7   4   5       29.58       32.51     16.02 o 
   8   4   5       33.98       24.28     17.07 o 
   9   4   5       12.92       12.42     20.52 o 
  10   4   5       30.95       22.57     21.00 o 
 -15   5   5      104.96       81.36     31.97 o 
 -14   5   5      171.86      181.52     24.33 o 
 -13   5   5        6.09        1.12     17.59 o 
 -12   5   5       38.76       49.07     15.12 o 
 -11   5   5      753.57      735.88     22.88 o 
 -10   5   5       71.54       87.49     15.09 o 
  -9   5   5     1391.43     1420.76     25.58 o 
  -8   5   5      158.45      141.77     14.65 o 
  -7   5   5        0.78        5.38     11.10 o 
  -6   5   5      400.10      425.76     13.68 o 
  -5   5   5      744.01      727.00     14.88 o 
  -4   5   5     6650.82     6690.04     74.69 o 
  -3   5   5      101.32      102.77      5.83 o 
  -2   5   5     1070.85     1083.05     15.66 o 
  -1   5   5      609.07      588.86     12.56 o 
   0   5   5      348.97      331.11      9.87 o 
   1   5   5     1439.09     1513.62     25.86 o 
   2   5   5        5.44       11.01     12.59 o 
   3   5   5      315.05      297.51     15.00 o 
   4   5   5       14.86       19.89     11.62 o 
   5   5   5        1.86       10.49     14.96 o 
   6   5   5      402.76      422.71     20.55 o 
   7   5   5      968.61      916.88     26.52 o 
   8   5   5      394.29      359.42     29.19 o 
   9   5   5        2.86        0.00     24.40 o 
  10   5   5      263.10      308.72     31.32 o 
 -14   6   5        5.94        8.09     19.00 o 
 -13   6   5       89.11      100.30     16.74 o 
 -12   6   5        2.94        0.00     15.21 o 
 -11   6   5       45.78       41.20     14.36 o 
 -10   6   5       13.64       15.64     14.60 o 
  -9   6   5       78.17       79.86     14.26 o 
  -8   6   5     1047.85     1041.07     23.98 o 
  -7   6   5       55.48       57.12     13.49 o 
  -6   6   5      152.75      138.63     11.28 o 
  -5   6   5      995.23     1041.28     17.37 o 
  -4   6   5       45.47       63.48      8.33 o 
  -3   6   5      429.24      435.61     12.64 o 
  -2   6   5      378.95      380.61     10.11 o 
  -1   6   5      175.47      166.90      9.64 o 
   0   6   5       50.24       41.92      8.43 o 
   1   6   5       40.41       40.84     12.22 o 
   2   6   5       20.28       15.34     12.71 o 
   3   6   5       66.24       75.59     15.27 o 
   4   6   5      622.38      629.52     29.27 o 
   5   6   5        9.03        8.40     20.72 o 
   6   6   5      721.25      664.21     27.03 o 
   7   6   5      249.52      248.11     21.95 o 
   8   6   5      891.87      941.04     39.09 o 
   9   6   5       39.82       38.54     24.49 o 
  10   6   5        7.13       15.99     26.07 o 
 -14   7   5       49.38       53.92     20.28 o 
 -13   7   5       15.36       27.13     16.98 o 
 -12   7   5        0.55        0.00     15.09 o 
 -11   7   5      154.54      146.78     16.62 o 
 -10   7   5      162.26      171.57     16.65 o 
  -9   7   5     2064.11     2001.58     30.54 o 
  -8   7   5      240.62      229.82     15.61 o 
  -7   7   5      427.91      432.54     17.80 o 
  -6   7   5     1007.24     1020.99     19.06 o 
  -5   7   5        0.81        0.00      8.80 o 
  -4   7   5     1659.90     1779.72     25.25 o 
  -3   7   5       16.32       10.34      8.91 o 
  -2   7   5     1094.47     1060.54     16.16 o 
  -1   7   5       12.99        8.98      6.52 o 
   0   7   5       11.30       16.46      8.41 o 
   1   7   5      146.47      151.78     13.16 o 
   2   7   5       91.84       93.96     14.28 o 
   3   7   5      168.70      179.92     21.87 o 
   4   7   5      194.53      170.54     22.88 o 
   5   7   5     1491.71     1430.77     44.37 o 
   6   7   5      128.87      133.17     23.64 o 
   7   7   5     1557.94     1500.05     44.36 o 
   8   7   5      246.10      255.77     28.78 o 
   9   7   5      126.85      129.36     27.00 o 
  10   7   5       99.21      108.03     27.63 o 
 -14   8   5        5.91        0.00     17.63 o 
 -13   8   5       16.70       13.38     16.45 o 
 -12   8   5      184.76      187.75     16.40 o 
 -11   8   5        5.59       10.24     13.14 o 
 -10   8   5      154.43      145.99     14.70 o 
  -9   8   5     1480.91     1499.83     27.97 o 
  -8   8   5     1114.56     1071.26     23.57 o 
  -7   8   5      163.28      157.82     15.17 o 
  -6   8   5       39.29       42.19     11.03 o 
  -5   8   5      981.75      991.53     21.57 o 
  -4   8   5      737.01      654.63     15.07 o 
  -3   8   5     1117.54     1158.34     18.77 o 
  -2   8   5      387.53      413.80     13.81 o 
  -1   8   5       72.53       69.15      8.95 o 
   0   8   5      615.79      599.49     13.29 o 
   1   8   5      781.07      769.78     17.82 o 
   2   8   5        4.21        7.25     17.73 o 
   3   8   5      756.98      802.36     30.93 o 
   4   8   5      510.43      503.16     28.93 o 
   5   8   5      983.38      992.71     45.26 o 
   6   8   5       83.67       40.47     21.81 o 
   7   8   5        3.52        9.21     23.37 o 
   8   8   5       43.21       52.11     25.44 o 
   9   8   5        0.13       28.43     26.95 o 
 -14   9   5       42.36       50.87     19.86 o 
 -13   9   5       49.30       51.66     17.93 o 
 -12   9   5       97.35       93.73     17.28 o 
 -11   9   5      222.52      223.89     15.86 o 
 -10   9   5       72.71       59.49     15.49 o 
  -9   9   5       25.03       22.50     15.05 o 
  -8   9   5      459.41      464.33     19.22 o 
  -7   9   5      914.06      868.41     22.98 o 
  -6   9   5        4.27        6.18     13.16 o 
  -5   9   5      978.13      988.32     22.25 o 
  -4   9   5      521.23      534.03     17.90 o 
  -3   9   5      288.19      303.45     12.89 o 
  -2   9   5       19.36       22.71     10.25 o 
  -1   9   5       90.89      122.97     11.21 o 
   0   9   5        8.19       14.61      9.34 o 
   1   9   5       13.12       28.20     12.34 o 
   2   9   5       85.92       96.56     16.41 o 
   3   9   5      236.52      253.50     24.39 o 
   4   9   5      497.14      466.86     28.86 o 
   5   9   5       51.32       43.66     22.29 o 
   6   9   5       67.32       80.81     24.31 o 
   7   9   5      888.87      889.15     38.50 o 
   8   9   5       21.53       28.78     25.32 o 
   9   9   5      141.22      172.99     29.69 o 
 -14  10   5        8.15        0.00     20.22 o 
 -13  10   5      123.60      144.81     21.35 o 
 -12  10   5        8.11        0.00     16.47 o 
 -11  10   5        1.10        7.70     16.16 o 
 -10  10   5      709.33      709.96     23.18 o 
  -9  10   5      458.05      453.43     19.98 o 
  -8  10   5      106.01       97.25     15.57 o 
  -7  10   5       14.09        9.57     17.98 o 
  -6  10   5       31.32       28.81     17.64 o 
  -5  10   5       66.77       85.06     14.20 o 
  -4  10   5      230.74      260.10     15.85 o 
  -3  10   5      707.90      711.89     17.01 o 
  -2  10   5       33.65       26.49     11.84 o 
  -1  10   5     1363.52     1360.41     21.57 o 
   0  10   5       61.05       42.68     13.70 o 
   1  10   5      909.78      925.21     21.57 o 
   2  10   5       34.00       29.26     16.09 o 
   3  10   5      100.02      104.92     19.92 o 
   4  10   5     2900.92     2849.34     46.80 o 
   5  10   5      913.88      947.97     36.72 o 
   6  10   5      325.60      331.68     29.35 o 
   7  10   5      234.18      222.59     28.79 o 
   8  10   5       17.10        7.87     25.96 o 
   9  10   5       22.95       32.92     28.52 o 
 -13  11   5       14.33       21.29     19.77 o 
 -12  11   5      124.19      119.52     18.54 o 
 -11  11   5      499.54      519.60     22.91 o 
 -10  11   5        8.87        3.15     14.90 o 
  -9  11   5     1739.69     1701.95     31.08 o 
  -8  11   5      669.36      684.09     25.56 o 
  -7  11   5      523.17      501.75     25.25 o 
  -6  11   5     1249.99     1203.14     31.37 o 
  -5  11   5     2038.78     2082.22     36.95 o 
  -4  11   5      396.84      411.29     18.23 o 
  -3  11   5      910.75      944.81     22.91 o 
  -2  11   5        8.42        6.96     13.30 o 
  -1  11   5       49.72       56.73     15.01 o 
   0  11   5     2975.90     2971.12     36.06 o 
   1  11   5        0.64        2.74     13.67 o 
   2  11   5      608.84      644.61     21.48 o 
   3  11   5       85.79       73.65     20.60 o 
   4  11   5       81.66       71.96     20.77 o 
   5  11   5     1715.38     1758.01     40.94 o 
   6  11   5       91.72       93.41     22.76 o 
   7  11   5      136.38      147.87     25.16 o 
   8  11   5       81.87       89.86     24.39 o 
   9  11   5       50.28       67.32     24.54 o 
 -13  12   5       57.16       44.51     19.58 o 
 -12  12   5       71.92       64.12     18.43 o 
 -11  12   5      324.78      314.79     20.54 o 
 -10  12   5      292.56      293.94     22.29 o 
  -9  12   5      209.41      199.33     20.44 o 
  -8  12   5      777.60      756.46     26.53 o 
  -7  12   5      344.90      349.76     24.41 o 
  -6  12   5      110.29      107.52     20.34 o 
  -5  12   5      323.79      330.92     22.21 o 
  -4  12   5       34.15       26.68     13.95 o 
  -3  12   5       12.26       19.55     17.80 o 
  -2  12   5        2.07        1.54     13.91 o 
  -1  12   5       62.98       63.66     15.52 o 
   0  12   5       16.46       13.09     14.49 o 
   1  12   5      481.85      453.35     19.06 o 
   2  12   5      181.40      185.26     17.11 o 
   3  12   5     2490.21     2493.35     44.05 o 
   4  12   5      638.74      608.02     28.63 o 
   5  12   5      768.95      734.45     30.86 o 
   6  12   5      226.26      266.61     26.63 o 
   7  12   5      395.37      352.91     28.37 o 
   8  12   5       73.72       89.24     25.03 o 
 -13  13   5        1.94        4.22     20.10 o 
 -12  13   5       23.17       33.57     24.04 o 
 -11  13   5       80.21       85.81     20.61 o 
 -10  13   5      328.68      334.19     23.27 o 
  -9  13   5      113.02       96.31     19.25 o 
  -8  13   5      319.79      338.68     22.33 o 
  -7  13   5       58.75       58.36     17.97 o 
  -6  13   5        2.14        0.00     19.58 o 
  -5  13   5       18.73       23.24     18.92 o 
  -4  13   5     1032.07     1072.43     42.82 o 
  -3  13   5        1.03        0.12     17.55 o 
  -2  13   5      401.78      408.06     24.63 o 
  -1  13   5       62.74       62.19     16.42 o 
   0  13   5       19.15       17.26     16.95 o 
   1  13   5       13.43       22.49     14.62 o 
   2  13   5      936.23      949.80     25.01 o 
   3  13   5     1294.30     1337.09     31.90 o 
   4  13   5       12.53       27.35     20.28 o 
   5  13   5        7.44        9.64     21.12 o 
   6  13   5        0.21       12.13     22.44 o 
   7  13   5       75.51       67.00     24.03 o 
   8  13   5      254.63      299.14     29.90 o 
 -12  14   5        0.05        0.00     22.88 o 
 -11  14   5        1.20        0.00     19.80 o 
 -10  14   5      195.75      194.43     22.10 o 
  -9  14   5      379.20      353.37     23.39 o 
  -8  14   5      397.20      382.30     23.23 o 
  -7  14   5      570.11      558.64     25.00 o 
  -6  14   5       46.94       40.07     19.94 o 
  -5  14   5        0.19        4.06     23.16 o 
  -4  14   5      648.89      702.52     38.92 o 
  -3  14   5       99.17       95.33     31.47 o 
  -2  14   5      133.93      143.36     21.71 o 
  -1  14   5       87.22      102.77     17.00 o 
   0  14   5      462.28      463.58     23.48 o 
   1  14   5       36.94       33.64     16.32 o 
   2  14   5        3.88        0.00     14.81 o 
   3  14   5        1.55        0.00     15.53 o 
   4  14   5      214.94      213.24     23.90 o 
   5  14   5       96.71       92.19     23.03 o 
   6  14   5       21.40       37.47     22.13 o 
   7  14   5       30.37       25.67     24.49 o 
   8  14   5      130.88      155.29     27.87 o 
 -12  15   5       56.37       57.94     24.34 o 
 -11  15   5      274.60      284.23     24.69 o 
 -10  15   5      168.76      189.10     22.08 o 
  -9  15   5      102.36       93.64     21.08 o 
  -8  15   5      149.31      133.24     20.78 o 
  -7  15   5      111.71      121.90     19.31 o 
  -6  15   5       18.83        2.89     23.35 o 
  -5  15   5      889.54      871.20     54.88 o 
  -4  15   5      436.73      463.41     35.64 o 
  -3  15   5        6.06       17.75     25.96 o 
  -2  15   5       63.05       79.21     27.89 o 
  -1  15   5        0.11        0.00     20.67 o 
   0  15   5       30.72       18.82     17.82 o 
   1  15   5        0.09        0.00     17.54 o 
   2  15   5      233.64      212.17     17.85 o 
   3  15   5       76.94       68.11     16.38 o 
   4  15   5       22.55       19.79     22.32 o 
   5  15   5       15.37        0.00     22.74 o 
   6  15   5       11.06       12.41     23.94 o 
   7  15   5       11.31       19.50     24.73 o 
 -11  16   5      290.63      304.15     25.08 o 
 -10  16   5        0.09        0.00     20.38 o 
  -9  16   5       45.05       31.10     20.80 o 
  -8  16   5       10.90       17.02     22.73 o 
  -7  16   5       24.85       16.96     21.61 o 
  -6  16   5        2.45        0.00     21.07 o 
  -5  16   5       74.65       61.29     28.33 o 
  -4  16   5       12.18       16.74     25.87 o 
  -3  16   5      189.30      202.80     32.77 o 
  -2  16   5      255.36      229.34     30.04 o 
  -1  16   5      211.86      205.84     30.64 o 
   0  16   5       29.02       25.62     21.04 o 
   1  16   5      144.38      137.39     20.08 o 
   2  16   5      560.70      561.81     21.84 o 
   3  16   5        0.25        0.00     16.24 o 
   4  16   5      184.42      175.64     21.64 o 
   5  16   5      298.84      327.54     27.98 o 
   6  16   5       64.55       48.68     24.13 o 
   7  16   5       11.20        0.00     24.54 o 
 -11  17   5      246.21      232.97     27.75 o 
 -10  17   5       90.44       82.78     24.91 o 
  -9  17   5      207.69      230.87     27.16 o 
  -8  17   5       34.75       27.35     23.34 o 
  -7  17   5      230.96      226.74     26.40 o 
  -6  17   5       35.81       49.28     25.08 o 
  -5  17   5       14.13       14.60     27.81 o 
  -4  17   5       46.14       23.66     26.60 o 
  -3  17   5       16.53       25.93     27.27 o 
  -2  17   5      321.49      364.31     35.34 o 
  -1  17   5      311.75      260.08     33.19 o 
   0  17   5       13.22       13.66     28.04 o 
   1  17   5      360.37      315.10     22.90 o 
   2  17   5        6.46       15.55     19.42 o 
   3  17   5       75.68       74.14     17.25 o 
   4  17   5      137.82      140.30     20.99 o 
   5  17   5       20.16       39.35     20.59 o 
   6  17   5       95.46       81.61     24.46 o 
 -10  18   5       60.07       57.99     26.35 o 
  -9  18   5       50.22       30.93     23.22 o 
  -8  18   5      123.96      120.91     25.17 o 
  -7  18   5        0.21        6.11     22.82 o 
  -6  18   5        2.90        0.00     25.59 o 
  -5  18   5       18.41        7.76     25.09 o 
  -4  18   5      116.12      121.64     32.48 o 
  -3  18   5       16.83       23.33     28.41 o 
  -2  18   5       31.13       45.43     26.99 o 
  -1  18   5     1071.01      907.47     46.65 o 
   0  18   5      188.62      156.11     31.51 o 
   1  18   5       28.14       19.92     28.43 o 
   2  18   5      222.98      222.08     23.55 o 
   3  18   5       20.37       13.96     19.38 o 
   4  18   5        0.98        0.00     17.70 o 
   5  18   5       33.19       15.11     20.87 o 
  -9  19   5       10.33        6.10     25.37 o 
  -8  19   5       26.58       25.99     25.15 o 
  -7  19   5        0.20        6.68     23.04 o 
  -6  19   5        6.75       13.69     26.97 o 
  -5  19   5      373.75      341.67     32.47 o 
  -4  19   5       13.34        0.08     30.31 o 
  -3  19   5      100.29      100.59     33.02 o 
  -2  19   5       16.11       11.75     29.50 o 
  -1  19   5       43.55       38.14     30.29 o 
   0  19   5       86.98       81.97     29.87 o 
   1  19   5        4.11        8.44     28.07 o 
   2  19   5      107.77      103.85     25.54 o 
   3  19   5       85.24      110.17     23.67 o 
   4  19   5        3.55        0.00     18.45 o 
   5  19   5        2.15       11.35     20.05 o 
  -9  20   5       11.86       17.49     24.65 o 
  -8  20   5        3.73       12.60     25.34 o 
  -7  20   5        0.12        6.26     25.13 o 
  -6  20   5        8.87       17.04     26.10 o 
  -5  20   5       60.01       56.65     25.86 o 
  -4  20   5        6.74        7.05     25.67 o 
  -3  20   5       39.34       37.68     33.84 o 
  -2  20   5      143.72      133.87     33.72 o 
  -1  20   5      259.50      312.54     37.96 o 
   0  20   5        3.24        8.02     29.98 o 
   1  20   5        6.00        0.00     30.60 o 
   2  20   5      270.68      251.10     37.04 o 
   3  20   5        0.07        0.00     24.55 o 
   4  20   5        7.54       20.70     20.31 o 
  -8  21   5       18.04        0.00     25.63 o 
  -7  21   5       70.29       89.32     25.58 o 
  -6  21   5       79.19       71.61     28.72 o 
  -5  21   5       36.40       47.19     27.05 o 
  -4  21   5        3.55        1.05     26.29 o 
  -3  21   5        7.06       16.72     25.85 o 
  -2  21   5        4.65        0.00     33.06 o 
  -1  21   5      375.43      374.52     40.44 o 
   0  21   5       16.98       32.33     32.64 o 
   1  21   5        7.63       12.58     32.10 o 
   2  21   5        7.68        1.18     31.77 o 
   3  21   5      296.34      338.57     39.36 o 
  -6  22   5       39.88       48.59     29.22 o 
  -5  22   5       52.79       35.95     27.89 o 
  -4  22   5        8.41       10.20     26.71 o 
  -3  22   5       25.65       31.82     26.12 o 
  -2  22   5      118.48      127.99     36.86 o 
  -1  22   5        7.59        4.19     31.43 o 
   0  22   5      171.10      230.01     39.83 o 
   1  22   5       83.37       67.25     34.72 o 
   2  22   5       19.40       13.61     35.15 o 
  -4  23   5       18.64        8.28     26.82 o 
  -3  23   5      272.41      318.70     40.88 o 
  -2  23   5        0.51       25.82     33.11 o 
  -1  23   5       18.24        7.59     33.87 o 
 -15   0   6      464.63      476.63     41.60 o 
 -14   0   6       29.22       11.25     30.20 o 
 -13   0   6       21.64       21.86     28.52 o 
 -12   0   6       79.50       64.14     26.72 o 
 -11   0   6      235.97      219.20     24.32 o 
 -10   0   6      334.57      320.21     24.80 o 
  -9   0   6       22.99       14.51     17.84 o 
  -8   0   6        7.92       14.75     15.89 o 
  -7   0   6      137.16      156.56     21.46 o 
  -6   0   6     1210.30     1289.56     43.61 o 
  -5   0   6      756.16      680.92     21.12 o 
  -4   0   6       32.32       38.35      8.43 o 
  -3   0   6     1899.29     1825.02     27.21 o 
  -2   0   6      408.10      380.88     14.40 o 
  -1   0   6      299.19      320.74     13.68 o 
   0   0   6     3408.94     3332.32     34.34 o 
   1   0   6      706.08      638.26     20.57 o 
   2   0   6      688.13      759.69     23.89 o 
   3   0   6       13.73       12.73     23.85 o 
   4   0   6      187.06      199.05     28.46 o 
   5   0   6       11.94        2.07     25.13 o 
   6   0   6      639.06      655.97     38.81 o 
   7   0   6       66.90       64.86     28.08 o 
   8   0   6        0.23       10.58     29.21 o 
   9   0   6      357.38      368.98     54.40 o 
 -15   1   6      368.80      367.72     33.53 o 
 -14   1   6        5.92        3.28     20.96 o 
 -13   1   6      224.71      262.60     23.66 o 
 -12   1   6      631.18      658.59     25.29 o 
 -11   1   6        7.61        3.56     15.81 o 
 -10   1   6      141.26      144.71     17.28 o 
  -9   1   6       53.55       40.84     12.93 o 
  -8   1   6      435.50      427.06     17.73 o 
  -7   1   6      491.12      522.80     16.81 o 
  -6   1   6      199.12      217.96     14.43 o 
  -5   1   6      259.44      246.51      9.49 o 
  -4   1   6     1284.60     1328.43     15.73 o 
  -3   1   6        3.60        1.90      6.27 o 
  -2   1   6       74.41       82.55      7.19 o 
  -1   1   6     1775.74     1882.13     21.94 o 
   0   1   6      244.58      265.35      9.16 o 
   1   1   6      199.26      210.81     13.68 o 
   2   1   6        2.19        0.00     11.84 o 
   3   1   6       39.64       46.36     13.52 o 
   4   1   6        9.31        6.48     14.08 o 
   5   1   6        0.04        0.00     18.04 o 
   6   1   6      939.02      943.72     30.55 o 
   7   1   6        0.06        3.08     19.99 o 
   8   1   6        1.29        0.62     24.27 o 
   9   1   6      259.81      246.39     29.30 o 
 -15   2   6      111.70       84.59     27.01 o 
 -14   2   6      636.26      636.17     30.28 o 
 -13   2   6      138.27      145.34     19.50 o 
 -12   2   6       15.54       17.34     16.56 o 
 -11   2   6      171.83      169.72     18.02 o 
 -10   2   6       34.16       33.11     14.26 o 
  -9   2   6      132.42      125.23     17.54 o 
  -8   2   6      726.99      707.37     20.40 o 
  -7   2   6       22.19       18.25     11.18 o 
  -6   2   6      975.45      969.78     15.34 o 
  -5   2   6     2808.59     2858.50     21.41 o 
  -4   2   6      758.00      708.15     12.53 o 
  -3   2   6      427.78      455.38     12.60 o 
  -2   2   6      506.80      519.07     14.20 o 
  -1   2   6       72.39       76.12      8.58 o 
   0   2   6     2079.87     2252.94     20.45 o 
   1   2   6      239.40      236.86     15.31 o 
   2   2   6      486.95      502.51     17.87 o 
   3   2   6      701.02      703.36     21.05 o 
   4   2   6        6.28        5.72     14.94 o 
   5   2   6       17.33       16.61     14.95 o 
   6   2   6      797.73      764.82     24.71 o 
   7   2   6       38.20       31.40     19.95 o 
   8   2   6      122.06      156.76     27.15 o 
   9   2   6        4.01       12.21     25.33 o 
 -15   3   6      285.13      292.93     30.38 o 
 -14   3   6       63.89       57.23     21.23 o 
 -13   3   6        1.69        0.00     17.30 o 
 -12   3   6      195.01      217.69     19.76 o 
 -11   3   6     1354.59     1359.42     27.81 o 
 -10   3   6       18.02       20.34     15.43 o 
  -9   3   6      479.02      506.59     22.85 o 
  -8   3   6      776.27      741.94     23.93 o 
  -7   3   6       53.47       57.51     13.33 o 
  -6   3   6       36.90       36.09      8.03 o 
  -5   3   6     1603.55     1479.94     16.94 o 
  -4   3   6      110.17       99.25      7.60 o 
  -3   3   6     1805.26     1869.12     21.60 o 
  -2   3   6       45.01       41.07      8.10 o 
  -1   3   6      430.48      480.61     13.03 o 
   0   3   6      167.52      171.05      9.01 o 
   1   3   6        2.42        0.71     12.62 o 
   2   3   6      566.46      591.51     21.43 o 
   3   3   6      105.03      101.94     14.54 o 
   4   3   6     2207.60     2214.37     33.81 o 
   5   3   6       95.98      109.54     16.42 o 
   6   3   6       55.20       43.01     15.66 o 
   7   3   6      456.52      460.57     25.20 o 
   8   3   6       10.82        0.00     25.24 o 
   9   3   6        4.13       20.61     31.52 o 
 -15   4   6      136.71      149.10     28.35 o 
 -14   4   6       46.27       34.90     18.80 o 
 -13   4   6        6.73        0.00     18.03 o 
 -12   4   6       35.65       35.36     16.93 o 
 -11   4   6      106.32      124.24     16.21 o 
 -10   4   6      415.83      431.51     21.03 o 
  -9   4   6      269.15      279.96     20.15 o 
  -8   4   6       35.39       31.16     15.58 o 
  -7   4   6        0.00        1.97     11.16 o 
  -6   4   6     4314.32     4384.57     36.33 o 
  -5   4   6     1486.62     1411.13     22.56 o 
  -4   4   6     2333.24     2310.85     24.93 o 
  -3   4   6     1621.78     1580.62     20.92 o 
  -2   4   6      694.58      708.11     14.16 o 
  -1   4   6       28.13       38.09      8.61 o 
   0   4   6       33.53       26.01      9.17 o 
   1   4   6      170.24      167.80     15.11 o 
   2   4   6      174.05      186.07     16.93 o 
   3   4   6      123.20      145.04     17.41 o 
   4   4   6       15.11       11.81     14.61 o 
   5   4   6       68.68       84.07     15.71 o 
   6   4   6      140.51      131.89     19.94 o 
   7   4   6        4.34       11.14     19.34 o 
   8   4   6       20.87       18.50     18.95 o 
   9   4   6       84.99       63.28     33.08 o 
 -15   5   6        0.75        0.00     21.61 o 
 -14   5   6      136.62      133.07     20.84 o 
 -13   5   6       10.54       12.15     18.01 o 
 -12   5   6      155.78      141.61     16.85 o 
 -11   5   6      560.81      544.44     23.06 o 
 -10   5   6       82.91       90.16     16.82 o 
  -9   5   6        3.99       11.29     17.03 o 
  -8   5   6      305.82      299.83     16.54 o 
  -7   5   6      118.59      112.19     13.04 o 
  -6   5   6     1001.03      991.58     21.35 o 
  -5   5   6     2573.83     2569.49     29.94 o 
  -4   5   6     3090.74     3170.32     31.87 o 
  -3   5   6       61.94       81.91     10.51 o 
  -2   5   6      899.58      896.63     15.80 o 
  -1   5   6      111.29      117.71      9.60 o 
   0   5   6       57.08       50.65      9.94 o 
   1   5   6      242.08      221.17     16.59 o 
   2   5   6      813.20      765.43     23.61 o 
   3   5   6      146.81      146.27     17.58 o 
   4   5   6      924.87      895.48     27.44 o 
   5   5   6      149.11      131.60     19.21 o 
   6   5   6      501.59      489.84     25.87 o 
   7   5   6       54.89       50.27     19.92 o 
   8   5   6       84.77       69.64     24.50 o 
   9   5   6       97.40       83.68     26.61 o 
 -14   6   6      120.83      105.28     20.41 o 
 -13   6   6       43.93       44.10     16.75 o 
 -12   6   6       35.05       32.95     16.94 o 
 -11   6   6       62.56       77.62     17.40 o 
 -10   6   6      201.56      196.07     18.58 o 
  -9   6   6       17.82       18.06     14.40 o 
  -8   6   6      162.23      157.82     15.03 o 
  -7   6   6      167.91      197.14     15.70 o 
  -6   6   6      538.76      546.52     18.25 o 
  -5   6   6      383.05      354.88     15.84 o 
  -4   6   6      552.80      515.18     16.67 o 
  -3   6   6     2277.53     2457.17     24.29 o 
  -2   6   6     1018.16     1105.27     17.56 o 
  -1   6   6      136.51      139.61     10.17 o 
   0   6   6      980.22     1091.89     20.08 o 
   1   6   6        4.19        9.17     14.00 o 
   2   6   6        3.71        7.91     14.79 o 
   3   6   6       57.28       33.05     16.06 o 
   4   6   6        5.24        2.13     20.68 o 
   5   6   6        1.54        0.00     20.62 o 
   6   6   6      615.33      621.15     32.54 o 
   7   6   6      573.95      617.31     34.21 o 
   8   6   6       64.62       61.74     25.99 o 
   9   6   6        2.51        2.67     23.79 o 
 -14   7   6      138.59      149.99     21.54 o 
 -13   7   6      147.80      136.32     19.16 o 
 -12   7   6        5.57       13.69     17.99 o 
 -11   7   6      696.27      709.17     25.61 o 
 -10   7   6      770.66      730.47     24.77 o 
  -9   7   6      225.63      244.87     18.05 o 
  -8   7   6        3.02        4.27     16.67 o 
  -7   7   6       12.05       15.44     13.62 o 
  -6   7   6       63.76       64.25     13.72 o 
  -5   7   6       63.47       65.68     12.97 o 
  -4   7   6        1.59        5.23     11.89 o 
  -3   7   6     1607.99     1644.72     22.76 o 
  -2   7   6       19.15       25.70      9.56 o 
  -1   7   6     2333.74     2433.56     24.77 o 
   0   7   6       44.06       41.69     11.43 o 
   1   7   6     2208.09     2170.96     30.56 o 
   2   7   6      196.57      185.61     17.64 o 
   3   7   6      599.91      627.21     42.23 o 
   4   7   6      747.80      729.53     32.64 o 
   5   7   6      196.82      197.42     24.80 o 
   6   7   6      110.96       98.40     24.25 o 
   7   7   6       20.07       25.19     23.99 o 
   8   7   6      307.18      330.45     31.06 o 
   9   7   6       58.35       92.69     27.85 o 
 -14   8   6        7.72       17.15     20.25 o 
 -13   8   6       76.17       77.74     17.78 o 
 -12   8   6      199.28      189.42     20.45 o 
 -11   8   6      105.03       86.81     17.33 o 
 -10   8   6      774.59      779.10     22.88 o 
  -9   8   6     1951.71     1981.82     38.67 o 
  -8   8   6       85.67       76.06     18.29 o 
  -7   8   6       92.89      107.51     15.80 o 
  -6   8   6        0.63        0.00     13.54 o 
  -5   8   6      172.52      172.75     14.97 o 
  -4   8   6      347.57      348.68     16.48 o 
  -3   8   6      216.62      201.07     12.80 o 
  -2   8   6      487.43      465.66     14.17 o 
  -1   8   6      473.07      466.43     14.28 o 
   0   8   6       41.50       54.37     13.60 o 
   1   8   6        2.64        4.72     12.74 o 
   2   8   6      531.12      541.60     27.69 o 
   3   8   6      492.64      486.91     28.63 o 
   4   8   6     2183.22     2115.79     47.67 o 
   5   8   6       64.81       45.28     21.75 o 
   6   8   6      531.04      452.16     30.60 o 
   7   8   6      123.99      140.59     25.66 o 
   8   8   6       19.44       34.63     25.26 o 
 -14   9   6       94.85       97.02     19.76 o 
 -13   9   6       42.60       32.61     18.42 o 
 -12   9   6     1014.48     1058.21     31.44 o 
 -11   9   6       12.96       14.44     16.65 o 
 -10   9   6     2240.98     2217.09     38.34 o 
  -9   9   6      371.25      333.47     20.84 o 
  -8   9   6      984.97      945.20     29.72 o 
  -7   9   6       20.81       19.81     14.64 o 
  -6   9   6      368.00      352.84     18.08 o 
  -5   9   6        5.87       17.76     13.47 o 
  -4   9   6       15.46        9.38     13.56 o 
  -3   9   6      515.02      530.75     16.44 o 
  -2   9   6      389.12      403.41     15.44 o 
  -1   9   6       97.23       86.30     12.35 o 
   0   9   6       90.85       94.79     14.35 o 
   1   9   6      466.90      465.34     18.47 o 
   2   9   6      653.09      631.54     30.04 o 
   3   9   6     1015.97      974.05     35.66 o 
   4   9   6     1256.08     1200.61     39.05 o 
   5   9   6      324.13      340.94     28.88 o 
   6   9   6       72.65       66.87     24.93 o 
   7   9   6       40.22       43.89     24.02 o 
   8   9   6       83.89      112.25     29.12 o 
 -14  10   6        4.01       14.86     24.09 o 
 -13  10   6       55.09       59.65     22.17 o 
 -12  10   6       55.30       46.29     21.22 o 
 -11  10   6        0.34        0.00     17.73 o 
 -10  10   6       91.03       76.66     18.06 o 
  -9  10   6      285.69      259.90     20.14 o 
  -8  10   6       16.68       23.91     19.32 o 
  -7  10   6       33.08       34.65     18.53 o 
  -6  10   6      151.89      157.28     16.48 o 
  -5  10   6      424.16      450.37     19.23 o 
  -4  10   6      460.08      478.14     19.35 o 
  -3  10   6       48.13       45.12     11.77 o 
  -2  10   6      158.86      192.36     15.01 o 
  -1  10   6     1232.51     1237.70     25.14 o 
   0  10   6      729.30      691.74     24.97 o 
   1  10   6      478.21      477.10     19.06 o 
   2  10   6       85.67       86.67     17.47 o 
   3  10   6      180.02      176.09     21.54 o 
   4  10   6        2.61        6.13     21.74 o 
   5  10   6        1.57        0.00     23.06 o 
   6  10   6       60.05       49.23     25.28 o 
   7  10   6        7.42        0.00     25.69 o 
   8  10   6        1.75       12.27     25.92 o 
 -13  11   6       50.71       53.04     22.84 o 
 -12  11   6       39.72       36.37     19.10 o 
 -11  11   6      116.37      100.03     19.76 o 
 -10  11   6       62.17       61.63     18.09 o 
  -9  11   6       45.69       50.85     17.26 o 
  -8  11   6      314.68      322.80     23.74 o 
  -7  11   6      340.31      331.48     23.50 o 
  -6  11   6       38.17       40.98     18.32 o 
  -5  11   6       10.44        8.25     14.75 o 
  -4  11   6       46.73       51.03     15.27 o 
  -3  11   6       65.17       61.81     15.07 o 
  -2  11   6       55.10       55.08     14.11 o 
  -1  11   6      551.39      539.28     19.79 o 
   0  11   6       95.76       92.50     18.57 o 
   1  11   6      115.78      111.36     16.71 o 
   2  11   6      572.98      565.01     23.02 o 
   3  11   6      254.10      225.61     22.58 o 
   4  11   6       52.56       57.61     21.41 o 
   5  11   6      335.25      335.69     26.85 o 
   6  11   6       35.39       37.16     21.65 o 
   7  11   6        8.20        9.99     24.12 o 
   8  11   6       30.15       32.44     24.80 o 
 -13  12   6        0.15        7.62     22.82 o 
 -12  12   6      103.58       88.28     21.36 o 
 -11  12   6      257.96      266.44     22.87 o 
 -10  12   6      660.09      674.88     27.13 o 
  -9  12   6      138.90      153.22     19.64 o 
  -8  12   6      332.13      321.43     23.93 o 
  -7  12   6      881.94      849.20     29.91 o 
  -6  12   6       92.16      101.05     19.90 o 
  -5  12   6      355.37      335.56     22.85 o 
  -4  12   6       30.50       20.97     15.07 o 
  -3  12   6        8.44        9.67     16.76 o 
  -2  12   6      124.68      129.83     15.33 o 
  -1  12   6     2796.04     2831.44     36.83 o 
   0  12   6      349.51      312.99     21.91 o 
   1  12   6      119.53      141.55     17.79 o 
   2  12   6      632.10      654.87     22.70 o 
   3  12   6       88.90       94.47     21.37 o 
   4  12   6      286.57      250.68     23.61 o 
   5  12   6        6.86        7.52     21.98 o 
   6  12   6       18.15       50.93     20.50 o 
   7  12   6        1.97        0.00     23.71 o 
 -13  13   6        1.02        2.64     20.63 o 
 -12  13   6      550.33      589.93     29.14 o 
 -11  13   6       39.39       38.03     20.35 o 
 -10  13   6      107.57      115.49     20.94 o 
  -9  13   6       18.18        9.01     17.66 o 
  -8  13   6       91.39       98.24     18.96 o 
  -7  13   6     1159.63     1186.70     34.04 o 
  -6  13   6      755.80      738.77     28.67 o 
  -5  13   6        7.27        0.00     19.12 o 
  -4  13   6      349.94      382.30     27.54 o 
  -3  13   6      189.18      199.08     19.89 o 
  -2  13   6       97.00       93.80     18.51 o 
  -1  13   6      239.63      223.88     19.61 o 
   0  13   6      674.21      654.51     26.25 o 
   1  13   6       66.50       67.87     19.25 o 
   2  13   6      844.04      805.57     26.35 o 
   3  13   6      481.18      491.84     23.94 o 
   4  13   6       98.75      107.50     21.86 o 
   5  13   6       22.06       16.03     22.57 o 
   6  13   6       19.50       12.36     23.38 o 
   7  13   6        0.17        0.00     24.52 o 
 -12  14   6       97.73       78.01     20.76 o 
 -11  14   6        3.41        8.92     20.54 o 
 -10  14   6       25.44       14.74     19.84 o 
  -9  14   6       58.06       61.41     20.28 o 
  -8  14   6      742.27      753.91     27.72 o 
  -7  14   6      495.14      473.14     26.61 o 
  -6  14   6      446.67      399.36     25.05 o 
  -5  14   6       15.32       16.64     21.63 o 
  -4  14   6      337.64      371.31     27.73 o 
  -3  14   6       22.80       20.35     22.34 o 
  -2  14   6       14.88       11.45     17.41 o 
  -1  14   6      457.43      466.05     28.07 o 
   0  14   6     1230.78     1183.27     32.01 o 
   1  14   6      117.30      116.59     19.84 o 
   2  14   6        0.31        0.00     17.09 o 
   3  14   6        2.64        4.07     17.59 o 
   4  14   6        9.08        4.22     21.87 o 
   5  14   6        0.74        8.10     22.09 o 
   6  14   6        0.27        0.00     23.62 o 
   7  14   6       13.61       33.15     25.00 o 
 -12  15   6       86.47       81.22     21.28 o 
 -11  15   6      265.22      278.40     24.51 o 
 -10  15   6       74.32       90.78     20.11 o 
  -9  15   6        0.73        9.18     19.67 o 
  -8  15   6      674.75      680.61     27.95 o 
  -7  15   6        1.23        0.00     19.92 o 
  -6  15   6      107.64      128.87     24.90 o 
  -5  15   6     1262.27     1280.04     41.13 o 
  -4  15   6       58.39       44.37     22.06 o 
  -3  15   6       10.05       16.07     21.56 o 
  -2  15   6      692.45      691.61     26.94 o 
  -1  15   6       48.13       41.70     21.33 o 
   0  15   6      233.49      210.66     20.71 o 
   1  15   6      357.39      376.18     28.78 o 
   2  15   6      171.56      188.39     20.10 o 
   3  15   6      603.62      587.57     29.15 o 
   4  15   6       41.52       40.35     19.19 o 
   5  15   6        8.88        0.00     22.63 o 
   6  15   6       20.76       24.23     23.63 o 
 -11  16   6       29.85       20.71     21.24 o 
 -10  16   6       43.75       58.60     20.91 o 
  -9  16   6        2.83       12.04     20.57 o 
  -8  16   6      197.99      179.71     22.08 o 
  -7  16   6      461.37      473.92     29.55 o 
  -6  16   6      152.78      129.57     26.34 o 
  -5  16   6      328.04      304.82     28.18 o 
  -4  16   6       44.07       44.71     23.42 o 
  -3  16   6      109.00       95.62     23.91 o 
  -2  16   6        8.17        7.39     26.85 o 
  -1  16   6      496.72      479.65     29.29 o 
   0  16   6       16.39       17.71     21.87 o 
   1  16   6       34.12       38.42     19.35 o 
   2  16   6      127.16      130.51     22.51 o 
   3  16   6       49.17       36.12     19.26 o 
   4  16   6      166.15      125.19     22.02 o 
   5  16   6       76.26       63.00     20.80 o 
   6  16   6      113.97      123.35     26.99 o 
 -11  17   6        8.97        0.00     21.60 o 
 -10  17   6       90.91       95.98     22.23 o 
  -9  17   6       47.89       58.26     24.50 o 
  -8  17   6      340.56      317.65     28.36 o 
  -7  17   6       18.58       38.78     22.69 o 
  -6  17   6       19.07       15.09     24.72 o 
  -5  17   6       75.00       74.22     24.72 o 
  -4  17   6       43.90       38.46     23.02 o 
  -3  17   6      763.96      723.24     43.31 o 
  -2  17   6      744.70      704.31     43.21 o 
  -1  17   6       27.70       22.50     28.05 o 
   0  17   6       70.14       48.53     23.28 o 
   1  17   6      177.57      154.24     21.40 o 
   2  17   6      126.96      109.47     21.95 o 
   3  17   6      104.78       78.73     20.01 o 
   4  17   6       26.82       26.17     20.87 o 
   5  17   6       19.60       20.60     21.52 o 
 -10  18   6       72.26       68.02     26.77 o 
  -9  18   6       17.09       21.21     25.39 o 
  -8  18   6        0.33        2.73     23.33 o 
  -7  18   6       49.09       59.09     22.85 o 
  -6  18   6       27.03       13.27     24.91 o 
  -5  18   6      300.28      305.69     30.49 o 
  -4  18   6      311.18      291.40     35.89 o 
  -3  18   6      139.42      145.61     32.26 o 
  -2  18   6     1653.13     1559.68     58.29 o 
  -1  18   6        7.48       33.81     30.00 o 
   0  18   6       61.19       57.54     31.13 o 
   1  18   6        0.81        4.10     23.52 o 
   2  18   6       20.17       30.78     20.45 o 
   3  18   6       11.97       19.80     18.98 o 
   4  18   6      122.42      160.82     24.98 o 
  -9  19   6        6.74       12.03     25.15 o 
  -8  19   6      135.87      152.25     27.38 o 
  -7  19   6       32.94       31.79     23.64 o 
  -6  19   6        4.40        0.00     23.58 o 
  -5  19   6      127.43      154.23     27.82 o 
  -4  19   6        6.61       23.72     29.62 o 
  -3  19   6        0.13       11.75     31.75 o 
  -2  19   6        3.23        0.00     32.33 o 
  -1  19   6       30.98       40.50     31.61 o 
   0  19   6      209.16      226.42     37.79 o 
   1  19   6       16.17        8.95     31.73 o 
   2  19   6      211.19      253.15     30.27 o 
   3  19   6        0.40       18.79     21.71 o 
  -8  20   6      258.29      295.61     30.06 o 
  -7  20   6       67.17       79.13     25.79 o 
  -6  20   6       21.93       18.66     23.65 o 
  -5  20   6        0.97        0.00     26.32 o 
  -4  20   6        2.01       11.83     32.94 o 
  -3  20   6       35.96       47.59     31.99 o 
  -2  20   6      110.30      110.99     47.30 o 
  -1  20   6       75.06       83.30     34.67 o 
   0  20   6      312.06      354.61     40.04 o 
   1  20   6       19.02       24.31     31.02 o 
   2  20   6      105.42      122.08     34.90 o 
  -7  21   6      169.04      271.53     35.66 o 
  -6  21   6       15.02       24.51     25.08 o 
  -5  21   6        4.37        0.00     23.93 o 
  -4  21   6        2.76       11.45     33.40 o 
  -3  21   6        0.11        5.22     32.71 o 
  -2  21   6      583.84      611.34     45.70 o 
  -1  21   6      130.75      131.67     35.67 o 
   0  21   6      109.35       82.03     34.57 o 
   1  21   6       34.06       34.79     31.37 o 
  -5  22   6       47.45       61.34     29.33 o 
  -4  22   6      304.91      314.92     34.16 o 
  -3  22   6       25.24       18.52     35.50 o 
  -2  22   6      135.09      156.42     43.43 o 
  -1  22   6       10.98        0.00     36.49 o 
 -15   1   7       78.58       95.77     23.17 o 
 -14   1   7        0.10        0.81     20.78 o 
 -13   1   7       53.05       52.00     19.62 o 
 -12   1   7      131.96      152.22     18.09 o 
 -11   1   7       79.76       84.56     16.87 o 
 -10   1   7        2.82        6.70     13.33 o 
  -9   1   7      358.26      356.68     18.66 o 
  -8   1   7      160.08      159.12     14.98 o 
  -7   1   7        0.12        1.03     11.14 o 
  -6   1   7     1069.99     1047.38     22.83 o 
  -5   1   7     1086.06     1038.30     21.48 o 
  -4   1   7      493.75      488.10     15.94 o 
  -3   1   7      840.08      849.35     22.26 o 
  -2   1   7      882.68      898.31     21.67 o 
  -1   1   7        2.70        1.20     11.09 o 
   0   1   7       82.88       84.43     19.97 o 
   1   1   7      191.25      189.68     19.77 o 
   2   1   7      400.99      423.62     23.31 o 
   3   1   7       33.90       23.91     18.62 o 
   4   1   7      228.34      257.65     22.14 o 
   5   1   7       23.88       21.91     18.27 o 
   6   1   7       64.62       45.47     19.87 o 
   7   1   7      871.14      938.93     33.97 o 
   8   1   7      142.46      107.34     26.65 o 
 -15   2   7      127.15      130.77     24.92 o 
 -14   2   7      250.77      266.92     26.19 o 
 -13   2   7      243.31      242.59     21.35 o 
 -12   2   7       18.96       22.59     15.96 o 
 -11   2   7      210.97      203.12     18.32 o 
 -10   2   7       68.99       70.94     16.02 o 
  -9   2   7      857.44      861.22     23.45 o 
  -8   2   7       10.48       11.10     12.42 o 
  -7   2   7      178.96      188.84     15.60 o 
  -6   2   7       17.47       16.65     15.63 o 
  -5   2   7      391.38      360.11     16.41 o 
  -4   2   7        9.55       19.81      9.35 o 
  -3   2   7      178.08      201.50     12.69 o 
  -2   2   7      276.52      252.46     12.69 o 
  -1   2   7      124.95      125.56     12.20 o 
   0   2   7      248.75      251.63     22.15 o 
   1   2   7       54.60       59.15     20.47 o 
   2   2   7       97.03       90.62     18.65 o 
   3   2   7       32.12       24.89     18.42 o 
   4   2   7      696.74      726.21     27.57 o 
   5   2   7      457.10      438.17     25.17 o 
   6   2   7      748.79      727.71     29.84 o 
   7   2   7        1.53        0.00     24.75 o 
   8   2   7        1.30       20.43     27.15 o 
 -15   3   7      158.17      174.93     25.72 o 
 -14   3   7      404.11      427.01     25.94 o 
 -13   3   7        9.54        0.00     17.66 o 
 -12   3   7      533.97      549.95     24.42 o 
 -11   3   7       19.67       24.07     14.20 o 
 -10   3   7      459.88      451.98     23.72 o 
  -9   3   7      676.86      685.11     24.95 o 
  -8   3   7      139.20      155.39     21.54 o 
  -7   3   7     1859.03     1839.50     33.74 o 
  -6   3   7      232.48      223.50     17.18 o 
  -5   3   7     3229.56     3217.26     44.53 o 
  -4   3   7      390.98      395.09     13.86 o 
  -3   3   7       13.38        7.54      9.61 o 
  -2   3   7       60.03       70.05     11.32 o 
  -1   3   7      171.59      197.02     13.67 o 
   0   3   7        0.02        0.00     11.09 o 
   1   3   7       27.52       32.55     14.82 o 
   2   3   7      368.98      360.49     25.87 o 
   3   3   7      195.20      208.33     24.50 o 
   4   3   7      114.41       91.56     19.28 o 
   5   3   7       22.50       14.17     18.88 o 
   6   3   7        5.10        7.40     22.88 o 
   7   3   7      186.23      134.06     26.74 o 
   8   3   7       31.51        9.89     25.32 o 
 -15   4   7      221.12      230.48     23.51 o 
 -14   4   7       62.85       58.30     20.11 o 
 -13   4   7        0.00        0.00     18.43 o 
 -12   4   7        1.25        2.98     16.71 o 
 -11   4   7        2.72        2.50     15.68 o 
 -10   4   7      298.20      281.35     21.08 o 
  -9   4   7       11.63       11.33     21.19 o 
  -8   4   7       59.60       70.43     20.63 o 
  -7   4   7       16.61       27.30     16.10 o 
  -6   4   7     2139.32     2148.93     34.51 o 
  -5   4   7     1221.45     1209.66     22.40 o 
  -4   4   7     1870.69     1876.90     24.43 o 
  -3   4   7      120.61      127.12     11.51 o 
  -2   4   7      284.16      286.91     12.20 o 
  -1   4   7       25.18       20.59     12.02 o 
   0   4   7      394.85      386.43     14.20 o 
   1   4   7      141.27      145.69     14.19 o 
   2   4   7       32.10       38.14     16.09 o 
   3   4   7      154.62      141.23     18.37 o 
   4   4   7      674.98      635.50     30.64 o 
   5   4   7     1712.15     1613.07     45.34 o 
   6   4   7       97.08      103.01     25.81 o 
   7   4   7      146.48      132.72     27.40 o 
   8   4   7       59.93       36.95     25.08 o 
 -14   5   7       92.70       78.07     20.07 o 
 -13   5   7       43.77       31.24     18.11 o 
 -12   5   7      179.36      144.50     17.28 o 
 -11   5   7      137.16      150.10     20.71 o 
 -10   5   7      106.56      104.22     22.18 o 
  -9   5   7        7.24        5.10     21.24 o 
  -8   5   7      202.97      192.05     23.24 o 
  -7   5   7      105.37      109.08     17.73 o 
  -6   5   7       24.69       26.53     12.82 o 
  -5   5   7      975.19      968.19     21.51 o 
  -4   5   7      355.09      356.84     14.77 o 
  -3   5   7       96.44      105.85     11.59 o 
  -2   5   7       25.38       33.46     10.53 o 
  -1   5   7      963.12      933.47     21.38 o 
   0   5   7       39.86       43.58     11.18 o 
   1   5   7        1.09        3.74     13.16 o 
   2   5   7      122.97       97.94     16.88 o 
   3   5   7      124.09      108.77     17.44 o 
   4   5   7        3.21        7.53     19.34 o 
   5   5   7      620.77      564.53     41.41 o 
   6   5   7       56.79       15.72     32.17 o 
   7   5   7       63.61       70.39     33.41 o 
   8   5   7       22.14        1.06     32.19 o 
 -14   6   7       57.12       58.04     19.91 o 
 -13   6   7      170.43      174.42     23.84 o 
 -12   6   7       55.94       53.03     20.69 o 
 -11   6   7        8.17        3.89     19.11 o 
 -10   6   7      156.46      143.81     23.64 o 
  -9   6   7       37.46       51.78     22.09 o 
  -8   6   7       22.45        9.97     20.46 o 
  -7   6   7      497.56      480.42     19.24 o 
  -6   6   7      184.19      164.71     15.12 o 
  -5   6   7       12.93        9.13     12.75 o 
  -4   6   7      534.92      534.76     18.19 o 
  -3   6   7      330.89      332.00     13.57 o 
  -2   6   7       96.91       97.54     10.99 o 
  -1   6   7        7.48        0.93     11.46 o 
   0   6   7      743.93      768.97     24.08 o 
   1   6   7      252.47      257.91     16.58 o 
   2   6   7      576.23      583.78     23.94 o 
   3   6   7        0.07        7.13     19.92 o 
   4   6   7      521.34      523.07     29.97 o 
   5   6   7       14.60       15.28     21.35 o 
   6   6   7      157.23      146.05     24.83 o 
   7   6   7      123.06      161.88     37.41 o 
   8   6   7      174.05      177.87     36.69 o 
 -14   7   7       30.69       35.65     21.84 o 
 -13   7   7      154.78      145.82     23.31 o 
 -12   7   7        9.53       22.02     18.95 o 
 -11   7   7       92.08       70.95     20.53 o 
 -10   7   7       20.22       10.06     21.53 o 
  -9   7   7      349.74      349.99     27.51 o 
  -8   7   7      128.35      120.02     22.70 o 
  -7   7   7       43.32       50.18     14.66 o 
  -6   7   7       18.65       19.04     13.70 o 
  -5   7   7       94.18       91.32     14.27 o 
  -4   7   7       52.56       68.96     13.70 o 
  -3   7   7       34.86       33.02     11.07 o 
  -2   7   7      118.13      118.42     11.70 o 
  -1   7   7       74.88       80.54     12.71 o 
   0   7   7       19.02       14.21     15.04 o 
   1   7   7      291.56      294.01     17.71 o 
   2   7   7      730.57      700.82     30.64 o 
   3   7   7        0.01        7.16     20.25 o 
   4   7   7      298.82      292.50     26.49 o 
   5   7   7      268.00      285.75     28.54 o 
   6   7   7      664.22      675.97     35.74 o 
   7   7   7        4.60        0.00     24.22 o 
   8   7   7      249.80      319.09     41.58 o 
 -14   8   7      168.60      183.66     25.93 o 
 -13   8   7       43.25       30.53     22.16 o 
 -12   8   7       78.28       90.47     21.60 o 
 -11   8   7       50.10       57.64     20.91 o 
 -10   8   7     1037.06     1058.70     38.34 o 
  -9   8   7      113.77      110.02     22.94 o 
  -8   8   7        1.35        1.72     17.30 o 
  -7   8   7      622.47      587.24     21.43 o 
  -6   8   7       32.31       40.89     14.79 o 
  -5   8   7        4.23        3.78     14.10 o 
  -4   8   7      678.31      723.57     21.56 o 
  -3   8   7      181.17      174.35     13.76 o 
  -2   8   7       13.35       13.69     10.98 o 
  -1   8   7        3.60        1.63     12.47 o 
   0   8   7      131.52      134.10     15.75 o 
   1   8   7      520.43      515.97     23.52 o 
   2   8   7     1725.67     1690.56     42.46 o 
   3   8   7     1117.90     1041.37     36.49 o 
   4   8   7      209.65      194.25     25.43 o 
   5   8   7       54.16       44.05     23.63 o 
   6   8   7      149.53      141.49     26.44 o 
   7   8   7        8.00        0.00     23.72 o 
 -14   9   7        1.94        0.00     20.67 o 
 -13   9   7       22.07       16.45     22.87 o 
 -12   9   7        7.25       10.64     21.71 o 
 -11   9   7      219.64      240.32     23.96 o 
 -10   9   7      376.90      392.81     25.50 o 
  -9   9   7        4.13       14.33     18.13 o 
  -8   9   7      276.84      313.56     19.31 o 
  -7   9   7      286.95      285.72     18.78 o 
  -6   9   7      471.58      503.77     20.88 o 
  -5   9   7        4.25        0.00     14.85 o 
  -4   9   7      330.89      327.20     18.23 o 
  -3   9   7        8.19        9.15     12.04 o 
  -2   9   7       39.77       37.81     11.67 o 
  -1   9   7       27.98       19.36     14.54 o 
   0   9   7      249.90      253.21     17.77 o 
   1   9   7      106.92      110.69     18.52 o 
   2   9   7      695.29      669.75     26.65 o 
   3   9   7      896.39      901.69     35.71 o 
   4   9   7       83.99       81.52     22.71 o 
   5   9   7      164.88      141.21     26.71 o 
   6   9   7       55.42       46.35     25.06 o 
   7   9   7       16.85        5.04     25.82 o 
 -13  10   7     1413.12     1384.66     41.67 o 
 -12  10   7      448.22      454.57     28.26 o 
 -11  10   7      636.94      666.19     31.07 o 
 -10  10   7      284.02      266.67     23.42 o 
  -9  10   7      298.33      307.52     23.43 o 
  -8  10   7      801.22      795.50     28.91 o 
  -7  10   7       33.56       39.30     15.60 o 
  -6  10   7       53.19       69.90     16.49 o 
  -5  10   7       16.46       22.41     15.09 o 
  -4  10   7        2.27        8.41     14.78 o 
  -3  10   7      164.99      153.82     14.62 o 
  -2  10   7       75.97       79.44     15.10 o 
  -1  10   7       44.80       35.41     14.81 o 
   0  10   7     2638.75     2688.51     43.01 o 
   1  10   7     4336.97     4202.56     53.53 o 
   2  10   7      227.44      223.05     21.45 o 
   3  10   7     1418.33     1423.83     42.65 o 
   4  10   7       90.41       64.50     23.77 o 
   5  10   7      169.68      155.48     27.51 o 
   6  10   7        4.79       19.61     26.59 o 
   7  10   7       12.81       27.47     25.78 o 
 -13  11   7      223.28      231.75     27.08 o 
 -12  11   7       71.28       62.23     22.59 o 
 -11  11   7      720.55      754.04     32.68 o 
 -10  11   7      227.88      206.53     20.35 o 
  -9  11   7       93.27       77.79     19.68 o 
  -8  11   7      113.12      106.42     19.90 o 
  -7  11   7      135.76      112.78     19.52 o 
  -6  11   7       18.47       22.73     15.94 o 
  -5  11   7      170.01      157.16     17.48 o 
  -4  11   7        0.52        0.00     15.20 o 
  -3  11   7        2.86        6.33     15.42 o 
  -2  11   7      107.49       96.23     15.69 o 
  -1  11   7       22.42       19.20     18.04 o 
   0  11   7      213.55      236.78     21.08 o 
   1  11   7      516.73      540.37     23.10 o 
   2  11   7      241.84      236.66     22.05 o 
   3  11   7      196.81      192.91     22.43 o 
   4  11   7      108.20      121.49     23.16 o 
   5  11   7       61.57       64.15     24.01 o 
   6  11   7      255.42      289.88     27.41 o 
 -13  12   7      122.07      134.62     24.88 o 
 -12  12   7      277.43      253.92     27.43 o 
 -11  12   7      346.08      336.94     27.35 o 
 -10  12   7       54.23       57.25     18.99 o 
  -9  12   7       22.74       23.27     19.51 o 
  -8  12   7      188.81      153.49     20.83 o 
  -7  12   7        2.04        0.00     18.48 o 
  -6  12   7      131.32      124.15     20.39 o 
  -5  12   7        1.40        5.37     15.85 o 
  -4  12   7      355.15      336.93     19.61 o 
  -3  12   7     1022.76     1002.64     29.23 o 
  -2  12   7      370.04      371.32     21.48 o 
  -1  12   7       22.42       25.39     17.19 o 
   0  12   7      133.18      124.78     19.81 o 
   1  12   7      283.39      267.03     22.91 o 
   2  12   7      305.95      304.24     22.83 o 
   3  12   7       16.61       20.19     19.54 o 
   4  12   7        0.55        0.00     20.19 o 
   5  12   7      222.87      234.03     26.39 o 
   6  12   7       35.30       45.24     23.41 o 
 -12  13   7      297.61      253.12     26.57 o 
 -11  13   7       67.98       54.63     19.71 o 
 -10  13   7      324.66      292.42     23.35 o 
  -9  13   7       24.02       16.47     19.85 o 
  -8  13   7       17.60       30.05     19.37 o 
  -7  13   7      315.65      299.26     23.48 o 
  -6  13   7        1.41        0.00     18.76 o 
  -5  13   7      145.97      133.88     19.88 o 
  -4  13   7      191.34      207.43     20.37 o 
  -3  13   7      331.19      337.72     22.56 o 
  -2  13   7      100.08      101.74     22.84 o 
  -1  13   7     1092.08     1093.46     31.18 o 
   0  13   7        5.37       12.10     18.49 o 
   1  13   7      503.19      501.60     26.50 o 
   2  13   7      193.56      187.41     21.60 o 
   3  13   7      110.10      125.58     21.68 o 
   4  13   7      160.28      167.12     22.40 o 
   5  13   7      312.41      310.15     27.49 o 
   6  13   7       83.29       94.15     24.67 o 
 -12  14   7        8.64       17.30     23.23 o 
 -11  14   7        0.38        0.00     18.96 o 
 -10  14   7       68.08       70.66     19.98 o 
  -9  14   7      103.27      114.99     20.61 o 
  -8  14   7      342.52      316.84     24.99 o 
  -7  14   7      503.81      505.31     27.20 o 
  -6  14   7        5.76       24.62     19.23 o 
  -5  14   7        0.02        8.15     18.41 o 
  -4  14   7      262.69      292.88     26.55 o 
  -3  14   7      208.33      215.66     21.10 o 
  -2  14   7      126.95      125.42     23.13 o 
  -1  14   7       29.51       16.50     21.55 o 
   0  14   7        0.12        8.41     19.02 o 
   1  14   7      162.01      153.57     21.33 o 
   2  14   7       16.68       19.04     19.95 o 
   3  14   7       98.88      127.75     21.82 o 
   4  14   7       29.13       24.00     21.04 o 
   5  14   7      175.17      190.60     29.60 o 
 -11  15   7       12.60       14.63     20.14 o 
 -10  15   7      149.50      143.26     21.77 o 
  -9  15   7      732.60      751.80     29.58 o 
  -8  15   7        0.14        8.66     19.55 o 
  -7  15   7        2.32        3.64     20.83 o 
  -6  15   7      364.82      398.65     26.31 o 
  -5  15   7      238.96      217.31     26.77 o 
  -4  15   7      514.43      498.12     30.58 o 
  -3  15   7      420.55      345.54     27.55 o 
  -2  15   7        2.29        2.11     20.79 o 
  -1  15   7      686.76      653.02     32.90 o 
   0  15   7      272.53      288.60     23.29 o 
   1  15   7       35.32       33.44     19.88 o 
   2  15   7       65.97       66.29     22.73 o 
   3  15   7        1.31        8.36     20.83 o 
   4  15   7       16.80       19.18     22.72 o 
   5  15   7       51.72       44.79     22.95 o 
 -11  16   7      105.60       89.66     22.44 o 
 -10  16   7       41.73       57.13     21.79 o 
  -9  16   7       41.71       46.60     20.69 o 
  -8  16   7      361.22      382.54     27.85 o 
  -7  16   7      278.88      251.08     27.66 o 
  -6  16   7      262.88      245.66     28.71 o 
  -5  16   7      134.59       66.47     24.47 o 
  -4  16   7      457.29      411.28     29.96 o 
  -3  16   7      210.78      185.38     26.21 o 
  -2  16   7       38.05       28.53     27.41 o 
  -1  16   7        2.68        1.25     21.87 o 
   0  16   7       14.33        1.86     22.95 o 
   1  16   7        6.36        5.55     20.20 o 
   2  16   7      277.08      269.27     25.94 o 
   3  16   7      103.17      118.21     22.12 o 
   4  16   7        1.11        8.38     23.10 o 
 -10  17   7        0.98        3.52     20.34 o 
  -9  17   7       80.46       75.25     21.13 o 
  -8  17   7        0.08        8.27     22.62 o 
  -7  17   7       42.89       45.66     25.28 o 
  -6  17   7       66.09       79.15     24.37 o 
  -5  17   7       50.34       65.12     24.55 o 
  -4  17   7      146.18      146.77     26.09 o 
  -3  17   7       92.04      129.12     25.55 o 
  -2  17   7       28.11       41.14     30.25 o 
  -1  17   7       15.89        0.00     27.97 o 
   0  17   7       74.19       75.56     25.51 o 
   1  17   7      167.59      180.33     28.81 o 
   2  17   7      132.26      168.86     24.80 o 
   3  17   7      207.44      263.03     25.95 o 
   4  17   7        5.69       15.11     23.33 o 
  -9  18   7       64.54      103.96     26.27 o 
  -8  18   7      278.13      264.64     28.62 o 
  -7  18   7       65.50       74.09     26.87 o 
  -6  18   7      147.38      165.72     28.61 o 
  -5  18   7      237.06      218.57     28.80 o 
  -4  18   7       83.93       79.36     24.90 o 
  -3  18   7      667.59      747.00     36.94 o 
  -2  18   7       23.82       23.58     31.35 o 
  -1  18   7      225.81      235.23     37.17 o 
   0  18   7       62.11       75.83     30.40 o 
   1  18   7       12.82       25.20     24.11 o 
   2  18   7        0.04        8.31     21.53 o 
   3  18   7        0.50       12.69     24.64 o 
  -8  19   7      106.40      112.23     27.50 o 
  -7  19   7      338.70      382.17     29.87 o 
  -6  19   7        6.34        1.62     26.03 o 
  -5  19   7        0.59        0.00     27.04 o 
  -4  19   7      215.06      220.02     30.22 o 
  -3  19   7      154.30      188.05     57.23 o 
  -2  19   7        0.67        0.00     30.73 o 
  -1  19   7      127.73      154.49     34.81 o 
   0  19   7       53.71       44.96     31.54 o 
   1  19   7        0.12        1.32     31.45 o 
   2  19   7       30.16       42.28     26.75 o 
  -7  20   7      171.00      138.29     27.95 o 
  -6  20   7       62.89       73.64     29.50 o 
  -5  20   7        7.22        4.42     26.57 o 
  -4  20   7        2.25        0.00     25.70 o 
  -3  20   7      166.13      183.54     37.94 o 
  -2  20   7       45.33       50.48     33.05 o 
  -1  20   7      178.83      193.71     35.64 o 
   0  20   7       43.10       67.85     33.87 o 
   1  20   7      198.65      247.79     39.55 o 
  -5  21   7       74.41       87.34     28.60 o 
  -4  21   7       22.12       47.47     27.17 o 
  -3  21   7      359.37      410.02     41.58 o 
  -2  21   7      148.54      138.39     35.01 o 
  -1  21   7       82.07       80.08     31.70 o 
 -15   0   8       70.80       58.76     31.11 o 
 -14   0   8       36.28       20.88     30.64 o 
 -13   0   8      698.18      733.59     43.87 o 
 -12   0   8      189.61      172.71     23.80 o 
 -11   0   8       86.66       81.42     20.00 o 
 -10   0   8       61.93       72.06     19.24 o 
  -9   0   8      570.83      553.00     33.17 o 
  -8   0   8       29.50       26.26     38.92 o 
  -7   0   8      617.58      615.24     50.29 o 
  -6   0   8     1322.30     1307.26     44.09 o 
  -5   0   8      208.67      207.71     27.17 o 
  -4   0   8        1.18        2.33     21.87 o 
  -3   0   8      124.27      122.03     22.29 o 
  -2   0   8       74.39       74.22     20.00 o 
  -1   0   8      491.29      395.62     46.28 o 
   0   0   8     1798.10     1741.35     72.23 o 
   1   0   8       26.27       35.96     25.99 o 
   2   0   8      483.63      468.66     35.35 o 
   3   0   8        0.41        4.56     27.02 o 
   4   0   8      600.21      642.67     40.41 o 
   5   0   8      308.40      309.41     35.89 o 
   6   0   8      367.31      468.60     40.75 o 
   7   0   8        9.72       35.81     30.67 o 
 -15   1   8       15.45       13.90     22.24 o 
 -14   1   8      155.60      117.89     22.12 o 
 -13   1   8        6.93        0.00     17.55 o 
 -12   1   8        8.43        4.67     15.97 o 
 -11   1   8      100.53      109.68     16.63 o 
 -10   1   8      248.56      243.19     20.90 o 
  -9   1   8      399.71      418.45     26.99 o 
  -8   1   8      627.23      632.28     38.64 o 
  -7   1   8      119.37      118.27     22.45 o 
  -6   1   8      139.89      137.93     18.93 o 
  -5   1   8        7.19        1.51     16.50 o 
  -4   1   8        0.86        3.97     15.40 o 
  -3   1   8      393.34      378.13     19.41 o 
  -2   1   8       35.86       22.33     13.38 o 
  -1   1   8      242.03      265.92     44.36 o 
   0   1   8      653.91      652.75     37.14 o 
   1   1   8       14.93       19.14     22.30 o 
   2   1   8      566.25      567.01     26.33 o 
   3   1   8      122.05       95.01     20.32 o 
   4   1   8       78.15       59.29     19.46 o 
   5   1   8        9.25        8.17     19.51 o 
   6   1   8      259.81      212.36     23.85 o 
   7   1   8      102.36       96.65     25.87 o 
 -15   2   8       34.61       36.05     22.44 o 
 -14   2   8       28.61       30.47     18.85 o 
 -13   2   8        0.34        0.00     18.79 o 
 -12   2   8       23.70       21.92     18.68 o 
 -11   2   8      259.56      276.84     22.59 o 
 -10   2   8      425.81      443.09     28.75 o 
  -9   2   8      176.61      181.77     23.33 o 
  -8   2   8     1327.97     1289.47     46.01 o 
  -7   2   8      510.24      519.90     22.90 o 
  -6   2   8        0.57        0.25     17.19 o 
  -5   2   8      271.49      276.08     20.07 o 
  -4   2   8       66.10       79.94     16.30 o 
  -3   2   8       60.24       43.02     15.30 o 
  -2   2   8        9.76        8.12     13.46 o 
  -1   2   8      823.96      831.72     38.67 o 
   0   2   8       95.16      105.12     22.46 o 
   1   2   8       31.78       31.55     22.01 o 
   2   2   8      424.30      394.46     28.19 o 
   3   2   8        4.92        5.74     18.71 o 
   4   2   8       82.94       60.18     20.73 o 
   5   2   8       54.61       48.75     20.14 o 
   6   2   8      156.15      182.08     28.63 o 
   7   2   8      230.42      208.90     30.97 o 
 -14   3   8        0.48        6.21     21.75 o 
 -13   3   8       21.33        5.07     20.40 o 
 -12   3   8      417.07      420.37     26.40 o 
 -11   3   8      517.84      497.02     30.50 o 
 -10   3   8      410.69      421.00     27.62 o 
  -9   3   8      165.96      161.90     23.83 o 
  -8   3   8       40.03       43.90     19.67 o 
  -7   3   8     1381.50     1413.43     31.90 o 
  -6   3   8        1.73        2.36     15.36 o 
  -5   3   8     1234.73     1215.75     29.71 o 
  -4   3   8       30.70       29.23     15.85 o 
  -3   3   8      485.37      486.02     20.64 o 
  -2   3   8      287.84      272.83     21.29 o 
  -1   3   8       38.39       46.73     20.85 o 
   0   3   8      237.90      265.43     24.84 o 
   1   3   8      340.35      385.76     26.96 o 
   2   3   8        5.48        6.17     21.45 o 
   3   3   8      275.95      243.78     25.76 o 
   4   3   8      413.35      402.58     29.41 o 
   5   3   8      153.41      174.61     27.63 o 
   6   3   8        4.96        0.00     23.93 o 
   7   3   8        0.84        0.00     25.62 o 
 -14   4   8       49.44       60.71     22.86 o 
 -13   4   8      192.56      210.16     23.83 o 
 -12   4   8      427.85      452.26     26.50 o 
 -11   4   8      553.00      554.38     31.61 o 
 -10   4   8       40.05       47.00     21.93 o 
  -9   4   8        3.50        9.48     20.87 o 
  -8   4   8       29.05       43.17     20.46 o 
  -7   4   8      219.36      205.75     19.52 o 
  -6   4   8        5.36       11.98     15.76 o 
  -5   4   8        7.21       14.06     14.16 o 
  -4   4   8      518.24      535.94     19.22 o 
  -3   4   8      131.41      148.12     14.84 o 
  -2   4   8      798.49      785.56     28.44 o 
  -1   4   8      809.99      813.21     31.21 o 
   0   4   8     1000.73     1050.63     34.94 o 
   1   4   8        4.06        4.18     21.55 o 
   2   4   8      136.48      134.01     22.91 o 
   3   4   8      277.11      295.11     26.17 o 
   4   4   8      151.90      139.98     24.94 o 
   5   4   8       75.22       64.12     33.54 o 
   6   4   8        2.44       13.73     31.08 o 
   7   4   8        0.24       16.67     38.97 o 
 -14   5   8       64.82       52.67     21.02 o 
 -13   5   8        0.02        0.00     20.33 o 
 -12   5   8      117.20      126.89     22.22 o 
 -11   5   8      137.75      115.55     23.33 o 
 -10   5   8       24.32       31.26     20.66 o 
  -9   5   8        0.18        3.29     20.50 o 
  -8   5   8       18.78       13.03     17.86 o 
  -7   5   8     1009.19      994.09     29.11 o 
  -6   5   8        3.33        0.04     16.56 o 
  -5   5   8      507.04      564.34     22.42 o 
  -4   5   8     1366.83     1372.67     23.66 o 
  -3   5   8       80.83       99.39     12.47 o 
  -2   5   8      374.58      383.92     20.78 o 
  -1   5   8      363.70      345.89     20.55 o 
   0   5   8     1019.95     1055.95     34.88 o 
   1   5   8      626.43      551.56     29.81 o 
   2   5   8        1.55       27.08     21.05 o 
   3   5   8        0.11        0.00     20.08 o 
   4   5   8      619.81      579.20     42.14 o 
   5   5   8       37.35       34.99     31.85 o 
   6   5   8        3.15       19.03     32.63 o 
   7   5   8        2.17       12.95     31.63 o 
 -14   6   8      427.00      450.04     30.15 o 
 -13   6   8       25.37       29.20     21.29 o 
 -12   6   8      269.40      251.02     24.60 o 
 -11   6   8       26.67       29.79     21.90 o 
 -10   6   8      128.73      123.61     23.98 o 
  -9   6   8      178.27      194.55     24.25 o 
  -8   6   8      409.76      422.30     23.67 o 
  -7   6   8      159.45      156.96     19.82 o 
  -6   6   8       79.52       72.38     17.78 o 
  -5   6   8     1883.50     1886.79     29.93 o 
  -4   6   8      778.14      772.91     19.97 o 
  -3   6   8        0.04        1.61     12.01 o 
  -2   6   8       46.97       46.81     13.07 o 
  -1   6   8        1.60        1.85     12.97 o 
   0   6   8        1.74        9.27     20.94 o 
   1   6   8     1761.39     1738.55     42.35 o 
   2   6   8      646.38      532.91     29.19 o 
   3   6   8      723.34      787.68     45.49 o 
   4   6   8      795.86      813.75     47.14 o 
   5   6   8      217.52      230.96     37.89 o 
   6   6   8       46.59       44.72     33.64 o 
 -14   7   8      201.50      200.18     26.38 o 
 -13   7   8      478.46      428.20     28.42 o 
 -12   7   8       74.58       77.41     22.01 o 
 -11   7   8        0.92        0.00     22.36 o 
 -10   7   8        3.29        4.25     21.94 o 
  -9   7   8       17.34        3.60     21.85 o 
  -8   7   8       54.09       47.10     18.23 o 
  -7   7   8      181.47      183.36     20.26 o 
  -6   7   8      107.45      115.35     18.61 o 
  -5   7   8      961.67      992.70     26.76 o 
  -4   7   8        2.72        5.18     14.03 o 
  -3   7   8       15.25       11.44     11.34 o 
  -2   7   8        6.04        7.51     12.97 o 
  -1   7   8      653.93      653.49     21.54 o 
   0   7   8       64.76       65.97     16.98 o 
   1   7   8      736.99      767.91     26.67 o 
   2   7   8       23.85       37.91     29.16 o 
   3   7   8      100.29       92.72     32.95 o 
   4   7   8      463.78      447.97     40.62 o 
   5   7   8       85.60       85.00     37.09 o 
   6   7   8       93.55      115.11     36.49 o 
 -14   8   8       60.79       53.75     23.17 o 
 -13   8   8        3.49       21.54     22.14 o 
 -12   8   8       18.21       18.28     21.53 o 
 -11   8   8      381.87      366.66     30.12 o 
 -10   8   8       35.78       38.55     22.99 o 
  -9   8   8       82.01       87.43     22.89 o 
  -8   8   8        0.94        4.56     18.01 o 
  -7   8   8      222.96      239.13     20.76 o 
  -6   8   8      292.71      302.90     18.73 o 
  -5   8   8       15.59       20.03     14.86 o 
  -4   8   8      179.91      171.38     16.49 o 
  -3   8   8        0.02        9.75     11.76 o 
  -2   8   8     1642.63     1642.37     27.37 o 
  -1   8   8       12.20       28.40     14.99 o 
   0   8   8       67.75       79.73     17.38 o 
   1   8   8      747.87      703.71     26.40 o 
   2   8   8        5.35        9.13     16.40 o 
   3   8   8      360.04      354.26     28.02 o 
   4   8   8      422.69      458.13     42.74 o 
   5   8   8      439.39      469.88     44.88 o 
   6   8   8       13.73        0.00     34.68 o 
 -13   9   8       11.03       11.48     22.01 o 
 -12   9   8      861.27      830.20     34.46 o 
 -11   9   8       10.47       19.88     21.21 o 
 -10   9   8        1.83        4.03     21.76 o 
  -9   9   8      226.60      217.58     25.97 o 
  -8   9   8       87.95       79.64     18.90 o 
  -7   9   8       41.70       49.97     18.10 o 
  -6   9   8      103.50       94.74     15.80 o 
  -5   9   8      326.64      320.92     19.15 o 
  -4   9   8      143.57      125.18     16.64 o 
  -3   9   8     2371.60     2333.97     31.04 o 
  -2   9   8        1.41        5.54     13.58 o 
  -1   9   8      126.20      144.91     16.73 o 
   0   9   8     1886.58     1865.25     44.27 o 
   1   9   8      106.90      116.71     19.07 o 
   2   9   8      129.49      124.96     20.10 o 
   3   9   8      265.94      271.31     22.81 o 
   4   9   8      665.44      666.15     35.96 o 
   5   9   8      153.36      164.82     35.67 o 
   6   9   8       11.84       31.65     36.67 o 
 -13  10   8      128.77      111.09     25.34 o 
 -12  10   8       69.78       48.20     22.65 o 
 -11  10   8        1.40        0.00     21.11 o 
 -10  10   8       82.30       69.33     23.54 o 
  -9  10   8      123.92      121.74     24.76 o 
  -8  10   8       45.69       57.46     22.51 o 
  -7  10   8       16.85        3.06     15.15 o 
  -6  10   8      164.72      167.75     17.80 o 
  -5  10   8      706.86      723.65     23.68 o 
  -4  10   8        4.17        7.27     15.43 o 
  -3  10   8       40.95       43.36     15.00 o 
  -2  10   8       30.55       31.48     16.92 o 
  -1  10   8       56.89       48.18     18.12 o 
   0  10   8      377.33      337.46     25.79 o 
   1  10   8      945.86      951.01     35.87 o 
   2  10   8       47.47       37.61     19.11 o 
   3  10   8       46.62       57.81     20.22 o 
   4  10   8      236.10      262.63     28.39 o 
   5  10   8        6.55        0.00     24.52 o 
   6  10   8      179.98      218.80     40.09 o 
 -13  11   8        4.57       22.35     24.15 o 
 -12  11   8        0.00        0.00     22.61 o 
 -11  11   8        0.21        2.94     22.20 o 
 -10  11   8        1.09        0.00     23.12 o 
  -9  11   8       84.95       82.37     24.37 o 
  -8  11   8      215.72      231.18     22.40 o 
  -7  11   8        0.09        0.00     17.72 o 
  -6  11   8      165.05      191.77     17.98 o 
  -5  11   8       15.44       15.63     15.36 o 
  -4  11   8      516.55      493.17     21.37 o 
  -3  11   8      340.95      327.88     22.48 o 
  -2  11   8       32.88       22.65     16.32 o 
  -1  11   8      578.51      586.45     25.94 o 
   0  11   8      261.78      277.01     22.69 o 
   1  11   8       53.01       66.57     22.58 o 
   2  11   8      153.91      141.87     21.22 o 
   3  11   8        3.14        1.07     19.70 o 
   4  11   8        2.03        2.76     24.97 o 
   5  11   8      215.24      218.81     30.14 o 
 -12  12   8       29.78       58.68     23.44 o 
 -11  12   8        1.53        0.00     21.78 o 
 -10  12   8      106.11       97.94     26.75 o 
  -9  12   8       57.54       57.50     25.26 o 
  -8  12   8      118.36      119.94     21.08 o 
  -7  12   8      622.96      622.15     27.99 o 
  -6  12   8      113.17      133.04     20.44 o 
  -5  12   8       29.20       38.49     16.03 o 
  -4  12   8        4.16        4.84     15.80 o 
  -3  12   8      509.88      532.16     29.33 o 
  -2  12   8      763.65      802.31     33.90 o 
  -1  12   8       74.10       65.52     19.22 o 
   0  12   8        2.36        0.00     18.31 o 
   1  12   8      127.61       84.27     23.74 o 
   2  12   8       26.07       43.35     19.49 o 
   3  12   8        0.01        3.57     19.49 o 
   4  12   8       66.89       77.03     21.58 o 
   5  12   8        1.01        0.00     26.81 o 
 -12  13   8      622.84      615.64     33.82 o 
 -11  13   8      105.20       79.10     23.26 o 
 -10  13   8       22.47       22.50     24.39 o 
  -9  13   8      189.27      219.01     24.28 o 
  -8  13   8      173.77      202.36     23.43 o 
  -7  13   8       35.23       24.07     19.86 o 
  -6  13   8       27.67       20.86     19.51 o 
  -5  13   8      161.66      163.27     18.45 o 
  -4  13   8        5.08        2.91     17.63 o 
  -3  13   8       13.17        8.78     22.11 o 
  -2  13   8        4.17        0.00     21.50 o 
  -1  13   8     1828.08     1881.70     40.11 o 
   0  13   8        4.55        8.01     19.73 o 
   1  13   8      784.84      834.97     36.67 o 
   2  13   8      222.44      205.23     23.92 o 
   3  13   8       22.09       17.00     21.26 o 
   4  13   8       14.02        0.00     22.09 o 
 -11  14   8      135.33      152.69     25.51 o 
 -10  14   8      201.30      178.23     25.26 o 
  -9  14   8        1.34        0.00     21.01 o 
  -8  14   8        0.98        0.00     21.55 o 
  -7  14   8       98.07      100.93     22.30 o 
  -6  14   8      178.64      177.10     22.01 o 
  -5  14   8      630.85      673.02     29.15 o 
  -4  14   8      244.73      247.05     22.29 o 
  -3  14   8      109.80      136.36     24.48 o 
  -2  14   8       16.42       17.21     22.62 o 
  -1  14   8       68.61       70.26     24.03 o 
   0  14   8       57.49       53.68     20.02 o 
   1  14   8       19.70       28.91     23.25 o 
   2  14   8      275.45      249.36     29.53 o 
   3  14   8       10.51       22.23     20.78 o 
   4  14   8       14.10        8.00     22.93 o 
 -11  15   8       45.16       42.27     22.47 o 
 -10  15   8       32.18       23.52     19.15 o 
  -9  15   8      273.13      247.17     25.31 o 
  -8  15   8        2.55        0.00     21.38 o 
  -7  15   8      108.35      113.09     22.77 o 
  -6  15   8       94.79       95.34     21.24 o 
  -5  15   8        5.35       23.85     22.86 o 
  -4  15   8      450.21      400.12     29.67 o 
  -3  15   8       92.02      101.28     23.68 o 
  -2  15   8       27.99       29.80     23.53 o 
  -1  15   8      587.01      620.91     34.20 o 
   0  15   8       92.05       92.62     21.72 o 
   1  15   8       25.34       41.30     21.21 o 
   2  15   8       67.99       88.23     26.98 o 
   3  15   8       14.73       17.10     22.02 o 
 -10  16   8        1.95       10.47     20.09 o 
  -9  16   8        0.06        2.58     21.74 o 
  -8  16   8       32.92       16.31     20.97 o 
  -7  16   8       50.15       44.56     22.07 o 
  -6  16   8       15.29       34.28     24.60 o 
  -5  16   8        3.50       19.48     23.57 o 
  -4  16   8      618.33      593.78     33.21 o 
  -3  16   8      182.03      208.97     35.08 o 
  -2  16   8      134.43      146.63     25.93 o 
  -1  16   8      105.42      102.88     26.89 o 
   0  16   8       65.90       48.64     25.34 o 
   1  16   8       14.17       23.55     19.69 o 
   2  16   8       76.64      106.34     35.48 o 
   3  16   8        0.92        0.00     26.59 o 
  -9  17   8       59.49       51.38     21.53 o 
  -8  17   8      141.22      140.97     28.15 o 
  -7  17   8       10.51       19.94     25.22 o 
  -6  17   8        2.07       19.16     24.51 o 
  -5  17   8        9.83        9.98     24.66 o 
  -4  17   8        1.56        0.55     28.99 o 
  -3  17   8      269.90      277.87     37.65 o 
  -2  17   8       19.83        0.00     31.76 o 
  -1  17   8       33.07       21.46     24.68 o 
   0  17   8      251.23      260.13     29.85 o 
   1  17   8        0.00        4.26     26.27 o 
   2  17   8       96.59      104.08     26.38 o 
  -8  18   8       68.60       80.52     28.00 o 
  -7  18   8       81.03       70.89     27.29 o 
  -6  18   8       46.71       69.10     26.43 o 
  -5  18   8       71.85       77.64     27.57 o 
  -4  18   8      194.41      171.85     34.18 o 
  -3  18   8       11.19        0.00     30.60 o 
  -2  18   8       65.73       44.52     33.30 o 
  -1  18   8      144.10      143.59     35.14 o 
   0  18   8      132.46      130.70     28.69 o 
   1  18   8      211.53      194.09     29.31 o 
  -7  19   8       34.99       23.34     29.29 o 
  -6  19   8      304.50      364.10     32.49 o 
  -5  19   8       38.11       20.41     24.15 o 
  -4  19   8        0.21       23.51     31.69 o 
  -3  19   8       37.60       52.23     34.94 o 
  -2  19   8        3.01        0.00     32.04 o 
  -1  19   8       14.80       30.81     32.78 o 
   0  19   8        6.01       25.80     35.80 o 
  -5  20   8       85.45       80.25     29.13 o 
  -4  20   8       29.32       10.39     32.24 o 
  -3  20   8       53.52       76.87     33.26 o 
 -14   1   9       25.73       39.22     29.51 o 
 -13   1   9        1.14        0.00     31.84 o 
 -12   1   9      103.38       95.90     32.33 o 
 -11   1   9      596.11      567.45     40.24 o 
 -10   1   9      470.37      479.66     37.76 o 
  -9   1   9     1357.56     1349.28     50.36 o 
  -8   1   9      177.32      198.87     30.62 o 
  -7   1   9      452.98      480.12     25.28 o 
  -6   1   9      563.55      541.04     25.19 o 
  -5   1   9       17.63       17.41     16.89 o 
  -4   1   9       93.03       90.53     17.43 o 
  -3   1   9      705.09      673.84     23.84 o 
  -2   1   9     1787.97     1724.25     52.64 o 
  -1   1   9      300.84      320.08     33.86 o 
   0   1   9        0.79        6.33     27.04 o 
   1   1   9       14.18        6.29     22.38 o 
   2   1   9       90.98      104.53     24.74 o 
   3   1   9       16.87       27.87     23.61 o 
   4   1   9        0.17        6.31     21.37 o 
   5   1   9       27.36       20.10     21.40 o 
   6   1   9        0.27       21.12     26.44 o 
 -14   2   9        9.08        1.25     20.32 o 
 -13   2   9       74.72       72.15     23.98 o 
 -12   2   9      506.43      515.35     32.00 o 
 -11   2   9        6.58       13.23     28.67 o 
 -10   2   9       99.10       97.77     29.07 o 
  -9   2   9      734.37      727.52     40.89 o 
  -8   2   9      418.66      434.92     34.51 o 
  -7   2   9      156.84      123.00     23.22 o 
  -6   2   9      153.31      142.74     20.18 o 
  -5   2   9        5.43        5.63     17.28 o 
  -4   2   9       19.02       32.22     16.63 o 
  -3   2   9      215.29      217.11     22.79 o 
  -2   2   9        8.07       14.13     27.30 o 
  -1   2   9       24.37       18.82     27.29 o 
   0   2   9       41.87       23.67     27.49 o 
   1   2   9      236.51      204.83     25.45 o 
   2   2   9      254.41      206.69     26.84 o 
   3   2   9      165.55      144.66     26.34 o 
   4   2   9        0.05        0.00     23.71 o 
   5   2   9      155.66      168.74     27.04 o 
   6   2   9        0.65        0.00     26.19 o 
 -14   3   9       46.58       50.53     20.32 o 
 -13   3   9       45.58       55.07     20.85 o 
 -12   3   9        0.88        0.00     19.22 o 
 -11   3   9      119.40      135.81     31.97 o 
 -10   3   9        3.75        0.00     28.10 o 
  -9   3   9        0.03        6.26     26.72 o 
  -8   3   9        0.29        2.55     21.72 o 
  -7   3   9      338.41      325.26     26.63 o 
  -6   3   9      260.12      234.88     21.69 o 
  -5   3   9      124.03      129.56     18.83 o 
  -4   3   9      306.38      296.35     20.58 o 
  -3   3   9      261.53      265.63     23.79 o 
  -2   3   9      121.65       98.72     28.97 o 
  -1   3   9       21.68       30.21     27.71 o 
   0   3   9      150.22      149.51     24.15 o 
   1   3   9       84.98       73.47     24.19 o 
   2   3   9        3.18        2.87     22.56 o 
   3   3   9      273.64      262.45     28.35 o 
   4   3   9      341.06      354.06     31.00 o 
   5   3   9      115.10      146.23     35.65 o 
   6   3   9       31.86       52.32     33.33 o 
 -14   4   9        3.14        0.00     20.80 o 
 -13   4   9       53.29       40.98     21.96 o 
 -12   4   9        1.17        3.57     23.62 o 
 -11   4   9       33.57       35.78     22.97 o 
 -10   4   9      527.77      521.73     29.73 o 
  -9   4   9       59.52       48.72     26.39 o 
  -8   4   9      388.89      370.07     27.89 o 
  -7   4   9      562.86      580.88     30.67 o 
  -6   4   9      176.67      170.33     23.18 o 
  -5   4   9       46.61       41.34     18.18 o 
  -4   4   9      364.57      384.84     22.04 o 
  -3   4   9      723.60      691.84     29.85 o 
  -2   4   9     1673.06     1583.25     62.70 o 
  -1   4   9        2.59       13.77     21.41 o 
   0   4   9      367.11      379.26     28.04 o 
   1   4   9      134.40      134.81     24.07 o 
   2   4   9      562.75      582.40     32.08 o 
   3   4   9      299.44      302.64     29.03 o 
   4   4   9       51.33       65.68     32.53 o 
   5   4   9       60.06       72.74     33.09 o 
 -14   5   9       35.06       59.35     22.73 o 
 -13   5   9      221.26      262.96     25.73 o 
 -12   5   9       89.78       70.29     24.11 o 
 -11   5   9       11.48       18.08     23.06 o 
 -10   5   9       27.18       29.61     22.38 o 
  -9   5   9       49.00       63.68     21.09 o 
  -8   5   9      688.39      708.74     33.19 o 
  -7   5   9     1823.84     1868.53     44.86 o 
  -6   5   9     2101.89     2038.22     50.64 o 
  -5   5   9      114.95      111.26     19.05 o 
  -4   5   9      363.71      341.38     21.39 o 
  -3   5   9      407.39      399.87     26.43 o 
  -2   5   9       75.19       72.28     19.43 o 
  -1   5   9       39.10       21.67     21.16 o 
   0   5   9       37.54       23.09     22.11 o 
   1   5   9      683.19      665.02     29.46 o 
   2   5   9       56.49       47.08     23.30 o 
   3   5   9       90.94      120.58     33.59 o 
   4   5   9      143.42      136.66     37.64 o 
   5   5   9        8.61        2.06     32.88 o 
 -14   6   9        5.28        9.33     21.95 o 
 -13   6   9      216.40      225.25     34.09 o 
 -12   6   9       44.22       49.33     22.78 o 
 -11   6   9       70.58       82.00     25.12 o 
 -10   6   9       10.14       11.30     22.44 o 
  -9   6   9       35.49       37.44     22.03 o 
  -8   6   9      131.40      115.18     19.23 o 
  -7   6   9     2090.06     2024.02     39.15 o 
  -6   6   9      390.61      376.60     27.19 o 
  -5   6   9      638.08      596.92     29.06 o 
  -4   6   9      810.34      855.36     27.68 o 
  -3   6   9        2.44        0.93     16.28 o 
  -2   6   9        7.71       15.64     16.29 o 
  -1   6   9       42.89       44.34     21.02 o 
   0   6   9      220.90      227.83     25.40 o 
   1   6   9        6.02       14.41     22.21 o 
   2   6   9       14.61       16.31     31.58 o 
   3   6   9      315.89      289.92     38.63 o 
   4   6   9       13.55       17.38     35.01 o 
   5   6   9        1.07        0.00     32.61 o 
 -13   7   9      371.30      391.89     29.11 o 
 -12   7   9       11.35        6.20     24.01 o 
 -11   7   9       18.35        0.76     24.99 o 
 -10   7   9       53.90       55.77     23.53 o 
  -9   7   9        3.49        5.70     21.22 o 
  -8   7   9      625.01      621.50     26.99 o 
  -7   7   9        7.98        4.67     17.22 o 
  -6   7   9     1976.95     2054.88     39.05 o 
  -5   7   9        4.78        1.94     20.24 o 
  -4   7   9      761.74      718.95     26.16 o 
  -3   7   9      727.93      730.32     26.18 o 
  -2   7   9      686.76      681.86     25.66 o 
  -1   7   9      171.46      156.14     23.41 o 
   0   7   9     1032.52     1008.96     36.27 o 
   1   7   9      889.47      912.13     46.33 o 
   2   7   9      389.45      402.47     40.48 o 
   3   7   9      828.22      814.95     48.73 o 
   4   7   9        0.39        0.00     33.87 o 
   5   7   9        1.85       14.72     34.16 o 
 -13   8   9       99.64      125.39     24.84 o 
 -12   8   9        0.01        0.00     21.81 o 
 -11   8   9       85.78       67.27     25.36 o 
 -10   8   9        1.44        0.00     22.98 o 
  -9   8   9      230.62      215.03     26.62 o 
  -8   8   9       16.82       26.03     18.89 o 
  -7   8   9       11.58        3.85     17.49 o 
  -6   8   9      133.94      129.61     19.38 o 
  -5   8   9       78.58       75.17     18.00 o 
  -4   8   9       91.54       71.35     15.54 o 
  -3   8   9       24.43       16.81     14.77 o 
  -2   8   9       39.16       36.13     17.00 o 
  -1   8   9      260.76      242.06     24.78 o 
   0   8   9        6.76        9.03     27.93 o 
   1   8   9      119.15      123.65     32.16 o 
   2   8   9      201.10      201.52     35.54 o 
   3   8   9       30.59       46.05     32.38 o 
   4   8   9       54.87       57.43     33.64 o 
   5   8   9        3.25        0.00     35.67 o 
 -13   9   9       18.01       28.61     21.31 o 
 -12   9   9       77.58       69.23     23.71 o 
 -11   9   9        0.08        0.00     24.52 o 
 -10   9   9      111.46      121.01     25.71 o 
  -9   9   9      108.19      140.06     21.24 o 
  -8   9   9      379.20      386.62     25.24 o 
  -7   9   9      101.84      117.56     20.11 o 
  -6   9   9      817.05      763.46     28.05 o 
  -5   9   9      129.16      140.04     19.38 o 
  -4   9   9     1074.59     1042.34     29.62 o 
  -3   9   9      312.78      304.04     17.20 o 
  -2   9   9       72.27       93.22     16.05 o 
  -1   9   9       79.18       92.05     27.90 o 
   0   9   9      130.44      137.49     30.71 o 
   1   9   9      366.47      375.51     37.46 o 
   2   9   9      245.60      234.69     35.88 o 
   3   9   9       44.02       28.69     33.63 o 
   4   9   9      194.52      226.82     47.64 o 
 -13  10   9      336.40      306.48     32.05 o 
 -12  10   9       18.65        0.00     22.55 o 
 -11  10   9        0.36        3.21     25.41 o 
 -10  10   9      116.41      156.89     27.52 o 
  -9  10   9       15.17       15.19     23.69 o 
  -8  10   9      166.33      155.59     21.30 o 
  -7  10   9      421.75      448.68     25.11 o 
  -6  10   9        4.30        7.10     18.19 o 
  -5  10   9      162.92      167.08     17.65 o 
  -4  10   9        1.55        5.24     17.50 o 
  -3  10   9      523.20      521.51     21.59 o 
  -2  10   9      191.37      212.00     17.68 o 
  -1  10   9        0.74        0.00     20.17 o 
   0  10   9      132.64      112.98     30.38 o 
   1  10   9      189.13      197.84     33.82 o 
   2  10   9       40.55       37.59     32.70 o 
   3  10   9      116.44      106.04     34.92 o 
   4  10   9       88.57       81.93     35.99 o 
 -12  11   9        0.00        9.43     23.77 o 
 -11  11   9        0.03        0.00     24.26 o 
 -10  11   9      472.01      489.59     34.56 o 
  -9  11   9      360.80      359.79     31.22 o 
  -8  11   9        4.49        7.85     22.35 o 
  -7  11   9       85.10       92.26     19.97 o 
  -6  11   9        0.05        1.84     15.91 o 
  -5  11   9      436.79      444.20     22.01 o 
  -4  11   9      433.42      420.52     24.34 o 
  -3  11   9       96.03       89.33     19.27 o 
  -2  11   9      241.11      253.93     22.62 o 
  -1  11   9      136.40      158.52     21.20 o 
   0  11   9      285.82      277.11     26.39 o 
   1  11   9       91.84       55.36     29.73 o 
   2  11   9       61.28       76.14     31.90 o 
   3  11   9       67.34      105.42     35.93 o 
   4  11   9        0.03       17.28     34.72 o 
 -12  12   9       60.86       63.69     23.82 o 
 -11  12   9       81.75       76.85     27.26 o 
 -10  12   9       60.04       53.42     25.91 o 
  -9  12   9      192.64      171.89     27.55 o 
  -8  12   9      740.13      778.09     37.87 o 
  -7  12   9      163.43      142.61     24.55 o 
  -6  12   9       31.24       16.23     16.73 o 
  -5  12   9       22.95       22.61     16.63 o 
  -4  12   9      187.81      196.99     21.40 o 
  -3  12   9       59.16       49.75     21.57 o 
  -2  12   9     1850.56     1859.36     47.51 o 
  -1  12   9      154.89      145.87     21.58 o 
   0  12   9      113.10      123.34     24.69 o 
   1  12   9      136.75      125.51     26.12 o 
   2  12   9        8.03        0.00     31.21 o 
   3  12   9      312.75      325.47     32.00 o 
 -11  13   9      193.82      240.00     26.93 o 
 -10  13   9        3.68        1.93     24.67 o 
  -9  13   9        3.37       33.45     24.28 o 
  -8  13   9      173.44      146.78     27.28 o 
  -7  13   9      261.82      266.21     23.68 o 
  -6  13   9      394.87      366.64     25.66 o 
  -5  13   9      439.64      447.14     23.42 o 
  -4  13   9       13.42       23.57     22.10 o 
  -3  13   9        4.21        4.10     22.60 o 
  -2  13   9     1157.76     1193.66     41.52 o 
  -1  13   9      169.23      174.63     22.35 o 
   0  13   9       39.93       49.73     23.37 o 
   1  13   9      107.83      119.42     25.71 o 
   2  13   9        0.72       15.32     24.00 o 
   3  13   9       10.61       16.51     23.65 o 
 -11  14   9       43.07        8.57     23.78 o 
 -10  14   9      337.73      367.40     34.74 o 
  -9  14   9        2.22        5.85     24.94 o 
  -8  14   9       20.98       31.79     25.10 o 
  -7  14   9       60.92       63.93     21.28 o 
  -6  14   9       55.25       63.45     20.44 o 
  -5  14   9        0.76       16.21     20.11 o 
  -4  14   9      115.84      109.85     25.04 o 
  -3  14   9        8.35       11.52     22.78 o 
  -2  14   9      188.18      194.59     28.05 o 
  -1  14   9       98.71      108.42     25.37 o 
   0  14   9       33.89       39.97     23.90 o 
   1  14   9       18.09       20.36     23.98 o 
   2  14   9        0.04       11.36     25.19 o 
 -10  15   9        0.21        9.39     25.64 o 
  -9  15   9      133.31      181.95     28.99 o 
  -8  15   9       25.68       25.80     21.00 o 
  -7  15   9       11.11       10.38     20.79 o 
  -6  15   9       35.27       47.63     21.30 o 
  -5  15   9       93.85       79.68     24.68 o 
  -4  15   9        1.47       23.01     29.48 o 
  -3  15   9      609.27      611.87     35.35 o 
  -2  15   9      259.26      296.90     30.10 o 
  -1  15   9      388.96      415.30     32.60 o 
   0  15   9      148.19      142.25     27.84 o 
   1  15   9        2.70       28.20     21.64 o 
  -9  16   9       31.39        0.15     26.69 o 
  -8  16   9        4.53       11.42     22.84 o 
  -7  16   9       10.58       28.35     22.47 o 
  -6  16   9        1.20        7.31     25.60 o 
  -5  16   9       10.38       18.22     30.69 o 
  -4  16   9       64.83       56.88     30.82 o 
  -3  16   9      303.35      332.76     39.12 o 
  -2  16   9       25.30       39.12     25.04 o 
  -1  16   9      222.39      227.79     34.07 o 
   0  16   9       10.46        0.00     26.21 o 
   1  16   9       92.73       99.52     27.38 o 
  -8  17   9       52.05       27.92     23.99 o 
  -7  17   9       21.35       21.60     25.36 o 
  -6  17   9       24.81       36.30     25.94 o 
  -5  17   9        0.66       10.39     31.48 o 
  -4  17   9      238.92      297.36     39.64 o 
  -3  17   9       21.84       25.24     31.57 o 
  -2  17   9      174.94      157.11     35.03 o 
  -1  17   9      106.17      127.61     27.94 o 
   0  17   9       29.50       40.56     27.05 o 
  -6  18   9        0.44        0.00     25.27 o 
  -5  18   9       62.63       63.97     33.40 o 
  -4  18   9        0.31       18.93     32.27 o 
  -3  18   9       13.73       29.86     35.82 o 
  -2  18   9      131.03      129.13     37.76 o 
 -14   0  10       91.00       99.19     47.62 o 
 -13   0  10      509.58      531.96     62.67 o 
 -12   0  10      222.24      208.14     50.50 o 
 -11   0  10       96.44      130.63     48.15 o 
 -10   0  10        0.04       39.08     42.12 o 
  -9   0  10       55.66       73.83     43.45 o 
  -8   0  10      633.62      698.04     56.59 o 
  -7   0  10      206.41      234.96     31.30 o 
  -6   0  10       37.51       51.01     26.37 o 
  -5   0  10       66.42       95.72     26.27 o 
  -4   0  10       20.40       20.20     23.12 o 
  -3   0  10        0.15        0.00     41.48 o 
  -2   0  10      132.87      118.72     42.60 o 
  -1   0  10     2715.88     2542.85     93.05 o 
   0   0  10      123.27      120.11     43.67 o 
   1   0  10      145.43      136.87     45.80 o 
   2   0  10        9.67        3.47     42.55 o 
   3   0  10       22.45       58.45     44.25 o 
   4   0  10       27.83       64.22     42.60 o 
 -14   1  10        2.13       30.08     29.29 o 
 -13   1  10      255.90      270.99     39.06 o 
 -12   1  10      506.17      515.01     43.32 o 
 -11   1  10      178.78      178.92     33.37 o 
 -10   1  10       54.31       33.71     29.55 o 
  -9   1  10        5.28        7.87     27.31 o 
  -8   1  10      223.58      223.24     25.74 o 
  -7   1  10      136.25      141.53     20.48 o 
  -6   1  10      299.22      298.42     22.39 o 
  -5   1  10      271.03      281.15     20.72 o 
  -4   1  10        9.84        2.48     20.12 o 
  -3   1  10      172.90      191.87     31.35 o 
  -2   1  10      197.54      174.33     32.84 o 
  -1   1  10      415.45      438.09     41.27 o 
   0   1  10      645.44      646.05     41.82 o 
   1   1  10      247.18      258.58     35.06 o 
   2   1  10       49.98       44.87     30.35 o 
   3   1  10       18.21        0.00     24.53 o 
   4   1  10        0.57        0.00     25.68 o 
 -14   2  10        0.14       10.30     30.12 o 
 -13   2  10       16.71        5.49     31.81 o 
 -12   2  10       38.76       41.91     32.04 o 
 -11   2  10       16.84       10.37     31.24 o 
 -10   2  10        5.84        4.70     28.74 o 
  -9   2  10      410.43      407.37     35.67 o 
  -8   2  10       30.59       34.29     22.27 o 
  -7   2  10        9.57        2.48     18.69 o 
  -6   2  10       41.83       43.46     18.24 o 
  -5   2  10      437.79      421.71     22.79 o 
  -4   2  10      686.01      600.98     29.73 o 
  -3   2  10     1103.66     1121.80     47.59 o 
  -2   2  10      236.48      226.29     32.35 o 
  -1   2  10        1.92        5.09     27.32 o 
   0   2  10       14.89       15.46     28.22 o 
   1   2  10       44.59       16.19     29.13 o 
   2   2  10      121.16      134.32     26.73 o 
   3   2  10       45.63       34.01     24.65 o 
   4   2  10      490.20      602.91     37.46 o 
 -13   3  10        0.44        0.02     29.95 o 
 -12   3  10        0.23        0.00     30.51 o 
 -11   3  10      122.65      101.22     33.17 o 
 -10   3  10       30.33       37.22     30.97 o 
  -9   3  10      779.60      782.31     43.88 o 
  -8   3  10       95.79      112.60     24.10 o 
  -7   3  10       43.56       59.08     21.89 o 
  -6   3  10      194.50      186.23     21.04 o 
  -5   3  10       32.43       35.04     17.53 o 
  -4   3  10      149.98      102.55     22.01 o 
  -3   3  10      793.31      741.58     42.02 o 
  -2   3  10      431.67      416.21     36.13 o 
  -1   3  10       54.72       42.20     28.39 o 
   0   3  10       74.81       61.53     28.39 o 
   1   3  10       10.69       13.90     23.82 o 
   2   3  10       96.46       93.34     26.30 o 
   3   3  10      107.39       94.08     27.35 o 
   4   3  10        2.37        5.19     33.84 o 
 -13   4  10        0.00        0.00     31.27 o 
 -12   4  10      105.17      137.82     33.52 o 
 -11   4  10      427.16      495.23     42.95 o 
 -10   4  10       28.99       23.02     29.58 o 
  -9   4  10       34.17       19.40     28.48 o 
  -8   4  10      105.97      117.93     24.15 o 
  -7   4  10        2.84        0.00     21.40 o 
  -6   4  10      478.97      445.15     24.29 o 
  -5   4  10       85.20       86.01     19.02 o 
  -4   4  10      191.49      215.76     27.41 o 
  -3   4  10      406.70      409.91     48.10 o 
  -2   4  10      111.06       77.33     29.99 o 
  -1   4  10      374.00      395.51     36.64 o 
   0   4  10       10.91       14.90     23.77 o 
   1   4  10      101.41       91.95     25.06 o 
   2   4  10      297.44      287.36     30.41 o 
   3   4  10       26.14       12.70     33.87 o 
   4   4  10      189.26      192.37     38.08 o 
 -13   5  10        8.32       24.28     33.29 o 
 -12   5  10        3.33       27.88     33.12 o 
 -11   5  10        8.20        1.73     32.48 o 
 -10   5  10       66.09       47.20     30.65 o 
  -9   5  10      226.50      209.18     32.55 o 
  -8   5  10       46.65       40.26     22.82 o 
  -7   5  10      160.50      144.16     23.85 o 
  -6   5  10       67.21       62.29     20.61 o 
  -5   5  10      834.70      797.32     28.15 o 
  -4   5  10      192.43      200.42     23.69 o 
  -3   5  10        2.19       22.24     27.25 o 
  -2   5  10      454.28      407.36     35.58 o 
  -1   5  10        0.01       14.82     26.00 o 
   0   5  10       78.41       65.33     23.63 o 
   1   5  10      240.82      261.31     28.43 o 
   2   5  10       92.61       86.17     34.79 o 
   3   5  10       27.71       38.96     34.40 o 
   4   5  10        0.03       15.18     35.80 o 
 -13   6  10       17.20       27.85     29.80 o 
 -12   6  10       52.77       35.76     31.32 o 
 -11   6  10      191.41      214.42     37.44 o 
 -10   6  10        6.22        0.25     31.01 o 
  -9   6  10      721.37      699.70     35.10 o 
  -8   6  10      240.65      226.22     25.85 o 
  -7   6  10      888.38      881.85     35.65 o 
  -6   6  10      389.43      414.29     23.19 o 
  -5   6  10      252.30      271.28     21.66 o 
  -4   6  10       39.50       43.69     21.05 o 
  -3   6  10        1.97        0.00     27.62 o 
  -2   6  10        2.05        0.00     26.75 o 
  -1   6  10       60.61       58.99     22.88 o 
   0   6  10      238.71      279.11     28.15 o 
   1   6  10      152.12      162.64     27.08 o 
   2   6  10      269.63      282.66     39.11 o 
   3   6  10       15.02       25.03     34.72 o 
   4   6  10       34.89       44.63     48.79 o 
 -13   7  10       45.55       23.09     26.26 o 
 -12   7  10       30.46       61.35     26.13 o 
 -11   7  10      125.39      177.54     61.84 o 
 -10   7  10       24.95        0.00     30.51 o 
  -9   7  10      187.35      184.34     27.16 o 
  -8   7  10       11.15        0.00     22.76 o 
  -7   7  10        5.94        3.99     21.74 o 
  -6   7  10      115.62      126.22     18.30 o 
  -5   7  10      125.53      159.03     21.64 o 
  -4   7  10       20.55       22.76     17.01 o 
  -3   7  10      508.38      511.96     29.07 o 
  -2   7  10      125.32      115.74     29.02 o 
  -1   7  10      138.37      120.59     24.50 o 
   0   7  10       27.46       32.47     23.02 o 
   1   7  10      103.03      122.00     35.18 o 
   2   7  10       27.39       48.27     33.00 o 
   3   7  10       11.97        0.00     35.60 o 
 -12   8  10        1.00        0.00     24.80 o 
 -11   8  10        2.15        0.00     23.53 o 
 -10   8  10        0.06        0.00     24.93 o 
  -9   8  10        1.35        0.00     23.91 o 
  -8   8  10      334.24      375.95     29.74 o 
  -7   8  10      750.70      770.48     34.58 o 
  -6   8  10      332.66      356.64     27.60 o 
  -5   8  10        2.03        0.73     26.65 o 
  -4   8  10       11.70       16.70     21.24 o 
  -3   8  10       32.59       36.53     21.45 o 
  -2   8  10        4.11        0.00     21.26 o 
  -1   8  10       68.60       63.58     22.69 o 
   0   8  10       54.04       59.91     31.06 o 
   1   8  10      118.71      113.33     34.82 o 
   2   8  10      236.76      248.09     39.68 o 
   3   8  10        2.89       12.13     33.87 o 
 -12   9  10       26.34       17.78     26.60 o 
 -11   9  10        3.86       15.81     23.68 o 
 -10   9  10      163.00      170.89     27.39 o 
  -9   9  10       94.79      104.51     21.81 o 
  -8   9  10      467.89      481.64     33.38 o 
  -7   9  10      819.62      804.76     35.69 o 
  -6   9  10       50.95       51.87     23.05 o 
  -5   9  10        3.14        0.67     26.95 o 
  -4   9  10      463.38      459.00     35.39 o 
  -3   9  10       66.84       68.47     21.17 o 
  -2   9  10       42.75       34.53     22.19 o 
  -1   9  10       13.37       16.36     27.94 o 
   0   9  10      355.25      356.25     39.16 o 
   1   9  10        0.72        9.36     32.16 o 
   2   9  10       31.16       38.36     33.20 o 
   3   9  10       41.49       55.72     34.26 o 
 -12  10  10        6.58       27.03     26.63 o 
 -11  10  10        3.01       16.27     26.23 o 
 -10  10  10       70.77       74.89     26.67 o 
  -9  10  10       29.53       31.27     24.55 o 
  -8  10  10       37.15       50.04     20.46 o 
  -7  10  10       10.20        8.91     19.86 o 
  -6  10  10      245.72      245.04     27.37 o 
  -5  10  10       16.40        7.14     25.93 o 
  -4  10  10       10.06       11.06     27.67 o 
  -3  10  10       13.64        5.17     21.46 o 
  -2  10  10        5.87        9.04     27.81 o 
  -1  10  10       12.50        5.57     29.46 o 
   0  10  10        0.42       13.92     29.13 o 
   1  10  10       22.43        5.65     31.71 o 
   2  10  10       65.51       73.77     35.24 o 
 -11  11  10      345.27      406.50     33.90 o 
 -10  11  10      557.30      574.53     35.74 o 
  -9  11  10      150.67      143.22     27.82 o 
  -8  11  10       11.54       25.94     23.45 o 
  -7  11  10       27.77       32.14     19.86 o 
  -6  11  10      367.25      368.26     25.03 o 
  -5  11  10       71.24       41.41     28.59 o 
  -4  11  10       42.35       27.50     29.25 o 
  -3  11  10       22.75        8.07     28.18 o 
  -2  11  10       19.10       27.89     33.84 o 
  -1  11  10        0.00       11.41     28.76 o 
   0  11  10        4.88       20.68     32.56 o 
   1  11  10        0.03       11.79     29.80 o 
   2  11  10       30.74        0.00     41.61 o 
 -11  12  10      144.31      171.29     29.99 o 
 -10  12  10      134.56      151.35     30.02 o 
  -9  12  10       12.84       31.49     24.70 o 
  -8  12  10        8.51        1.12     26.07 o 
  -7  12  10       77.37       73.85     21.71 o 
  -6  12  10      103.59      101.38     21.73 o 
  -5  12  10       68.64       65.90     23.03 o 
  -4  12  10       23.47       21.97     19.04 o 
  -3  12  10       19.28        2.54     28.82 o 
  -2  12  10        0.03        3.49     29.78 o 
  -1  12  10      210.98      174.71     32.17 o 
   0  12  10       44.35       48.93     30.49 o 
   1  12  10        0.46        1.73     28.95 o 
 -10  13  10       14.78       22.69     27.25 o 
  -9  13  10      120.34      122.97     28.91 o 
  -8  13  10       21.38       29.39     25.07 o 
  -7  13  10      246.11      243.64     29.38 o 
  -6  13  10       49.97       40.19     20.13 o 
  -5  13  10       11.95        3.57     20.13 o 
  -4  13  10        3.00       15.04     22.39 o 
  -3  13  10      162.32      161.58     26.74 o 
  -2  13  10      161.92      196.49     37.53 o 
  -1  13  10       56.10        0.00     48.79 o 
   0  13  10       19.43       42.31     29.78 o 
   1  13  10      229.10      241.99     37.75 o 
  -9  14  10        0.01        0.00     26.57 o 
  -8  14  10       98.55       78.33     27.24 o 
  -7  14  10       22.09       17.29     24.37 o 
  -6  14  10       11.02        6.17     29.33 o 
  -5  14  10       21.95       19.18     22.33 o 
  -4  14  10      110.19      102.39     25.76 o 
  -3  14  10       96.46      104.61     26.54 o 
  -2  14  10        1.36        0.70     26.08 o 
  -1  14  10        1.08        0.00     45.22 o 
   0  14  10        0.44       25.90     30.30 o 
  -8  15  10       24.13       13.32     26.76 o 
  -7  15  10       13.29       15.37     24.04 o 
  -6  15  10       27.25       28.64     28.22 o 
  -5  15  10      145.31      109.95     32.62 o 
  -4  15  10      305.58      290.43     29.91 o 
  -3  15  10      262.38      321.96     33.47 o 
  -2  15  10        6.60        0.00     25.29 o 
  -1  15  10       57.93       37.98     27.27 o 
  -7  16  10       29.01        0.00     40.89 o 
  -6  16  10      105.65      109.17     32.49 o 
  -5  16  10        5.42        0.00     29.95 o 
  -4  16  10      150.98      171.16     35.47 o 
  -3  16  10       38.83       46.14     25.57 o 
  -2  16  10       71.39       96.57     29.31 o 
 -13   1  11      125.94      168.56     36.49 o 
 -12   1  11        4.39       38.82     32.10 o 
 -11   1  11      116.74       94.63     33.64 o 
 -10   1  11      232.46      264.45     36.20 o 
  -9   1  11        3.71       15.11     28.82 o 
  -8   1  11       13.31       26.93     22.56 o 
  -7   1  11        7.70       20.99     20.04 o 
  -6   1  11       78.08       69.42     20.07 o 
  -5   1  11      118.88      126.99     23.50 o 
  -4   1  11      279.15      227.89     35.16 o 
  -3   1  11        2.61       12.03     30.88 o 
  -2   1  11       30.24        4.36     30.25 o 
  -1   1  11      271.64      233.82     36.34 o 
   0   1  11       59.45       50.42     30.69 o 
   1   1  11       19.98       35.34     32.15 o 
   2   1  11        4.62        0.00     34.27 o 
 -13   2  11       12.04       15.32     32.76 o 
 -12   2  11       35.15       11.63     31.91 o 
 -11   2  11      148.43      131.90     33.47 o 
 -10   2  11        1.70        0.00     31.30 o 
  -9   2  11       60.43       33.31     29.29 o 
  -8   2  11        5.73        0.00     21.87 o 
  -7   2  11      361.99      372.36     25.42 o 
  -6   2  11      128.27      143.99     21.00 o 
  -5   2  11      866.35      889.68     36.09 o 
  -4   2  11     1187.72     1154.91     51.08 o 
  -3   2  11       31.75       15.10     30.37 o 
  -2   2  11        0.63        2.18     30.56 o 
  -1   2  11       31.34       24.32     30.50 o 
   0   2  11       45.13       49.45     31.64 o 
   1   2  11        1.08       27.94     31.44 o 
   2   2  11        3.72        0.00     31.76 o 
 -13   3  11      161.79      190.18     36.40 o 
 -12   3  11      180.85      178.77     36.27 o 
 -11   3  11        2.30       14.62     31.34 o 
 -10   3  11       12.46        9.72     32.24 o 
  -9   3  11       12.75       14.00     28.88 o 
  -8   3  11        0.20        0.00     22.24 o 
  -7   3  11      545.20      559.55     28.07 o 
  -6   3  11       32.97       31.67     18.85 o 
  -5   3  11       36.22       20.37     22.56 o 
  -4   3  11      174.04      190.24     33.56 o 
  -3   3  11      145.45      166.15     34.42 o 
  -2   3  11      251.55      268.13     37.16 o 
  -1   3  11        5.01        0.00     30.79 o 
   0   3  11        0.24        0.00     32.02 o 
   1   3  11      250.64      306.62     36.78 o 
   2   3  11      191.16      236.94     35.68 o 
 -12   4  11       12.50       30.71     32.90 o 
 -11   4  11       22.32       14.21     30.78 o 
 -10   4  11      299.20      291.58     36.86 o 
  -9   4  11        9.98        2.11     24.98 o 
  -8   4  11      238.30      264.05     27.83 o 
  -7   4  11       12.26       16.22     21.84 o 
  -6   4  11      177.19      163.02     21.70 o 
  -5   4  11       79.89       41.21     21.92 o 
  -4   4  11        3.08        0.00     30.08 o 
  -3   4  11      185.41      176.40     35.10 o 
  -2   4  11        3.68       22.65     30.41 o 
  -1   4  11        2.56        0.00     30.46 o 
   0   4  11      202.48      181.23     33.25 o 
   1   4  11        2.47        0.00     32.36 o 
   2   4  11        5.92        0.00     27.26 o 
 -12   5  11       12.47       18.13     33.25 o 
 -11   5  11        2.55        0.00     31.79 o 
 -10   5  11        6.92       18.26     32.77 o 
  -9   5  11       84.49       88.29     25.78 o 
  -8   5  11      196.80      177.78     27.08 o 
  -7   5  11      213.47      199.66     25.59 o 
  -6   5  11      942.43      923.09     31.80 o 
  -5   5  11      121.12      116.73     24.41 o 
  -4   5  11      119.07      149.13     34.07 o 
  -3   5  11       27.69       34.23     28.43 o 
  -2   5  11      470.42      501.37     41.00 o 
  -1   5  11       27.21       18.08     29.72 o 
   0   5  11       76.87       84.44     33.38 o 
   1   5  11        1.87        0.00     25.63 o 
   2   5  11       37.90       66.38     36.90 o 
 -12   6  11       42.64       54.42     34.14 o 
 -11   6  11       44.85       47.73     32.63 o 
 -10   6  11      155.64      156.27     36.49 o 
  -9   6  11        1.01        3.35     24.04 o 
  -8   6  11      403.47      422.57     31.90 o 
  -7   6  11        9.01        8.68     22.60 o 
  -6   6  11       55.33       59.82     28.40 o 
  -5   6  11        5.04        1.88     22.72 o 
  -4   6  11       82.49       73.31     40.01 o 
  -3   6  11       93.21      118.13     32.33 o 
  -2   6  11      360.92      318.94     37.12 o 
  -1   6  11      116.69       83.96     30.69 o 
   0   6  11      499.06      516.14     33.58 o 
   1   6  11       41.82        6.67     33.73 o 
   2   6  11       22.68        0.11     35.56 o 
 -12   7  11       22.90        7.26     32.99 o 
 -11   7  11       16.03        0.00     31.03 o 
 -10   7  11        3.18        7.21     31.29 o 
  -9   7  11       49.11       52.91     25.36 o 
  -8   7  11       41.61       28.59     23.94 o 
  -7   7  11      230.78      220.00     26.42 o 
  -6   7  11      653.98      652.79     67.42 o 
  -5   7  11      245.22      222.83     26.75 o 
  -4   7  11        8.53        6.00     29.97 o 
  -3   7  11       88.22      126.26     33.59 o 
  -2   7  11      245.32      239.27     33.36 o 
  -1   7  11      133.32      138.13     36.83 o 
   0   7  11       17.86       28.23     33.82 o 
   1   7  11      143.40      124.80     36.12 o 
 -11   8  11      456.66      518.57     46.49 o 
 -10   8  11       69.69      113.69     34.65 o 
  -9   8  11      128.81      108.94     26.92 o 
  -8   8  11        1.90        1.27     24.63 o 
  -7   8  11       18.33        7.64     22.72 o 
  -6   8  11       42.23       39.93     29.45 o 
  -5   8  11       91.67       70.75     29.19 o 
  -4   8  11       18.76       28.28     22.47 o 
  -3   8  11      214.31      227.65     34.32 o 
  -2   8  11       27.59        5.68     28.56 o 
  -1   8  11      182.61      156.31     34.38 o 
   0   8  11      316.48      355.69     40.65 o 
   1   8  11      285.18      310.67     42.89 o 
 -11   9  11       37.18       29.51     33.61 o 
 -10   9  11        9.36       23.02     33.23 o 
  -9   9  11       22.15       11.16     25.11 o 
  -8   9  11       56.33       62.93     25.05 o 
  -7   9  11        0.11        3.53     22.84 o 
  -6   9  11       54.62       59.96     29.65 o 
  -5   9  11        1.69        0.78     29.66 o 
  -4   9  11      139.63      136.07     29.00 o 
  -3   9  11       58.52       52.08     30.34 o 
  -2   9  11      335.11      301.77     51.51 o 
  -1   9  11       11.88       27.35     29.73 o 
   0   9  11        8.03       20.74     32.73 o 
   1   9  11      206.26      244.28     40.37 o 
 -10  10  11      616.69      615.66     47.05 o 
  -9  10  11      185.66      197.78     28.94 o 
  -8  10  11       49.93       58.58     25.35 o 
  -7  10  11        3.04       13.05     24.00 o 
  -6  10  11        3.93       18.36     28.40 o 
  -5  10  11        0.13        0.00     27.95 o 
  -4  10  11       39.86       20.75     28.75 o 
  -3  10  11       15.09       23.92     42.39 o 
  -2  10  11        6.67        0.00     29.50 o 
  -1  10  11      197.37      231.12     37.43 o 
   0  10  11       38.12       51.35     32.27 o 
 -10  11  11        9.50       10.04     35.84 o 
  -9  11  11       13.51        0.00     33.66 o 
  -8  11  11      136.47      151.15     27.80 o 
  -7  11  11        3.66        2.88     23.03 o 
  -6  11  11       20.44       14.80     29.74 o 
  -5  11  11       10.28        0.00     28.53 o 
  -4  11  11       52.91       47.79     29.17 o 
  -3  11  11       81.79       91.28     47.40 o 
  -2  11  11       59.77      100.18     29.61 o 
  -1  11  11       30.74       24.96     27.91 o 
  -9  12  11      146.65      166.64     37.78 o 
  -8  12  11        0.32       11.16     31.00 o 
  -7  12  11       44.96       10.83     23.69 o 
  -6  12  11       37.01       44.85     30.74 o 
  -5  12  11       30.00        8.86     29.52 o 
  -4  12  11        1.20       49.38     47.62 o 
  -3  12  11        4.45       37.80     44.95 o 
  -2  12  11       30.52       37.31     47.94 o 
  -1  12  11       14.68        0.00     29.59 o 
  -8  13  11        7.60        0.00     26.65 o 
  -7  13  11       87.77      140.08     48.20 o 
  -6  13  11       75.74       62.89     31.37 o 
  -5  13  11      155.70      148.40     33.18 o 
  -4  13  11        7.26       64.65     47.19 o 
  -3  13  11        9.69       57.97     47.08 o 
  -2  13  11       75.54       64.49     46.39 o 
  -7  14  11        0.00        0.00     49.22 o 
  -6  14  11        1.32       30.80     44.95 o 
  -5  14  11      127.84      139.22     44.79 o 
  -4  14  11       10.01       36.73     46.55 o 
 -11   0  12      248.57      265.53     54.50 o 
 -10   0  12       21.25        6.57     41.96 o 
  -9   0  12      369.04      468.65     57.55 o 
  -8   0  12      208.05      213.15     33.40 o 
  -7   0  12      909.26      978.13     49.08 o 
  -6   0  12      183.90      208.67     56.11 o 
  -5   0  12       93.72      160.63     51.67 o 
  -4   0  12      122.17       89.42     51.35 o 
  -3   0  12       46.61       52.32     42.81 o 
  -2   0  12       37.38       43.99     45.27 o 
  -1   0  12       17.54       31.98     46.23 o 
   0   0  12      400.50      417.30     57.55 o 
 -11   1  12        0.01        6.16     32.39 o 
 -10   1  12        3.51        1.24     30.02 o 
  -9   1  12      213.19      193.78     34.01 o 
  -8   1  12      402.26      381.77     27.26 o 
  -7   1  12      195.28      201.48     23.67 o 
  -6   1  12      430.79      493.31     43.91 o 
  -5   1  12      304.11      336.63     41.78 o 
  -4   1  12      210.65      258.98     38.37 o 
  -3   1  12        1.76        4.53     32.82 o 
  -2   1  12       77.34       67.84     31.86 o 
  -1   1  12      155.88      156.84     35.01 o 
   0   1  12       93.11       97.36     34.67 o 
 -11   2  12       27.45       22.31     33.18 o 
 -10   2  12      278.52      302.05     38.50 o 
  -9   2  12       10.11       18.64     28.31 o 
  -8   2  12      232.68      283.97     28.67 o 
  -7   2  12        8.18       14.40     20.90 o 
  -6   2  12        0.17       15.02     30.60 o 
  -5   2  12       17.39       25.16     32.24 o 
  -4   2  12       90.52       97.08     34.63 o 
  -3   2  12      114.67       81.83     34.46 o 
  -2   2  12      215.52      232.86     37.18 o 
  -1   2  12      106.51      102.23     36.77 o 
   0   2  12        3.97       13.49     31.55 o 
 -11   3  12        9.37        0.00     33.32 o 
 -10   3  12       30.31       20.31     32.35 o 
  -9   3  12       54.78       65.42     25.55 o 
  -8   3  12        2.19        0.41     24.40 o 
  -7   3  12        6.63       10.68     20.11 o 
  -6   3  12       32.26       27.12     23.57 o 
  -5   3  12        2.80        0.00     31.04 o 
  -4   3  12      107.58       87.55     35.48 o 
  -3   3  12      379.08      386.41     41.07 o 
  -2   3  12       56.58       40.09     31.89 o 
  -1   3  12       18.73        5.37     33.48 o 
   0   3  12      161.42      170.13     36.69 o 
 -11   4  12        0.20        0.00     34.22 o 
 -10   4  12       62.29       49.72     32.34 o 
  -9   4  12      200.80      191.01     28.13 o 
  -8   4  12        0.80        0.00     23.61 o 
  -7   4  12       41.08       50.48     22.73 o 
  -6   4  12        2.26        2.93     23.84 o 
  -5   4  12      287.83      267.75     37.53 o 
  -4   4  12       10.96       27.87     30.01 o 
  -3   4  12      129.96      125.30     33.74 o 
  -2   4  12        7.92       13.90     31.32 o 
  -1   4  12       11.44       19.37     32.17 o 
   0   4  12        1.60        0.00     33.56 o 
 -11   5  12        0.92       19.32     34.24 o 
 -10   5  12        3.14       12.00     31.61 o 
  -9   5  12      168.84      148.44     28.17 o 
  -8   5  12        2.55       10.48     23.73 o 
  -7   5  12       73.24       88.53     29.94 o 
  -6   5  12       10.46        8.90     24.61 o 
  -5   5  12        5.29        0.00     32.31 o 
  -4   5  12       38.60       34.68     33.09 o 
  -3   5  12        7.36       11.66     30.64 o 
  -2   5  12       14.69        0.59     31.61 o 
  -1   5  12       13.27        9.95     34.69 o 
 -10   6  12        9.91       14.08     33.94 o 
  -9   6  12      173.06      167.74     28.21 o 
  -8   6  12       10.51       19.43     25.18 o 
  -7   6  12        0.43        7.76     28.76 o 
  -6   6  12        1.60       60.98     49.67 o 
  -5   6  12       41.52       49.11     29.47 o 
  -4   6  12        2.48       26.09     32.48 o 
  -3   6  12       21.94       32.60     29.71 o 
  -2   6  12      397.30      407.38     41.27 o 
  -1   6  12        3.79        8.13     29.17 o 
 -10   7  12      352.98      389.87     47.64 o 
  -9   7  12      118.70      103.47     26.60 o 
  -8   7  12       37.40       41.57     25.08 o 
  -7   7  12        4.07       20.51     31.21 o 
  -6   7  12        8.91        0.00     29.19 o 
  -5   7  12       50.79       43.11     32.85 o 
  -4   7  12       33.45       44.78     30.18 o 
  -3   7  12       14.22        8.59     32.04 o 
  -2   7  12      110.71      119.65     31.60 o 
  -1   7  12      278.93      252.29     57.23 o 
 -10   8  12       43.69       29.43     27.91 o 
  -9   8  12      342.42      400.55     34.25 o 
  -8   8  12      141.71      160.61     28.38 o 
  -7   8  12        9.00       25.76     30.44 o 
  -6   8  12        2.28        2.47     31.22 o 
  -5   8  12       49.84       74.15     44.47 o 
  -4   8  12       18.95       12.64     31.61 o 
  -3   8  12      146.79      164.51     34.51 o 
  -2   8  12       22.78       75.64     46.07 o 
  -9   9  12      334.21      311.89     32.49 o 
  -8   9  12       86.70       71.31     26.06 o 
  -7   9  12       18.37        0.00     31.55 o 
  -6   9  12        7.91       19.83     29.02 o 
  -5   9  12        0.41        0.00     44.47 o 
  -4   9  12      203.25      196.41     35.84 o 
  -3   9  12        1.17        6.57     29.57 o 
  -2   9  12      342.99      318.11     56.75 o 
  -8  10  12       86.04       90.46     27.12 o 
  -7  10  12        0.82        6.42     31.58 o 
  -6  10  12        7.85       11.98     31.32 o 
  -5  10  12        0.07        0.00     29.24 o 
  -4  10  12       65.46       94.54     51.09 o 
  -3  10  12       55.17       54.18     46.92 o 
  -6  11  12        5.67        0.00     30.68 o 
  -5  11  12       33.96        0.38     29.73 o 
  -9   1  13      209.17      260.76     39.26 o 
  -8   1  13        6.80       18.13     20.28 o 
  -7   1  13        0.47        0.00     33.76 o 
  -6   1  13       61.33       73.81     36.37 o 
  -5   1  13       48.79       60.30     35.00 o 
  -4   1  13       90.55       82.72     36.12 o 
  -3   1  13       44.34       71.27     33.73 o 
  -9   2  13      119.32      103.10     28.40 o 
  -8   2  13       62.38       54.49     23.31 o 
  -7   2  13      135.11      172.26     38.86 o 
  -6   2  13      200.55      217.26     40.47 o 
  -5   2  13       30.38       15.32     32.25 o 
  -4   2  13       44.16       52.03     36.24 o 
  -3   2  13       13.20       24.46     36.12 o 
  -9   3  13      275.07      274.89     30.72 o 
  -8   3  13        0.33        0.00     29.42 o 
  -7   3  13        4.69        0.00     32.37 o 
  -6   3  13        0.06        0.00     34.62 o 
  -5   3  13        2.85        1.13     36.22 o 
  -4   3  13       16.57       29.20     33.75 o 
  -8   4  13      489.54      572.91     46.52 o 
  -7   4  13       60.50       76.18     49.06 o 
  -6   4  13       16.59       30.19     35.50 o 
  -5   4  13       22.51        3.04     33.16 o 
  -4   4  13      136.49      134.04     37.56 o 
  -8   5  13       32.15       33.54     31.92 o 
  -7   5  13        1.01        0.00     30.35 o 
  -6   5  13       21.71       11.34     35.59 o 
  -5   5  13       19.36       31.54     34.35 o 
  -6   6  13       49.31       86.43     49.70 o 
                                                 
